# Supplementary material for: Lactobacillus casei Shirota probiotic drinks reduce antibiotic associated diarrhoea in patients with spinal cord injuries who regularly consume proton pump inhibitors: a subgroup analysis of the ECLISP multicentre RCT
Source: Spinal Cord. 2024 Mar 22;62(5):255–63. doi: 10.1038/s41393-024-00983-w (PMC11176055; doi:10.1038/s41393-024-00983-w)
Supplement: Supplementary file 3 [file 41393_2024_983_MOESM3_ESM.xlsx]

## Sheet: ECLISP Data
Centre (1-3)	Withdrawn (Y:1; N:0) (SW)	Patient no.	Enrolement no.	New code	Gender (1:M; 2:F)	Age	Ethnicity (1-5)	Date of admission	Date of enrolement	no of day from admission to enrolement	Date of SCI	Onset of SCI (d)	Date of data taken	Year(1: 2014; 2: 2015; 3: 2016; 4: 2017, 5:2018)	Month (1-12)	Readmission ( 0 ) or New ( 1 )	Cause of SCI (1 -5)	Level of SCI (C:1, T:2, L:3, S:4, Other:5)	Segment of cord (0 - 12)	Level of SCI	High Tetraplegic (C1-C4, Y:1, N:0)	Complete (0) / Incomplete (1)	AISA grade (A: 1, E: 5)	Previous ITU stay (Y:1 N:0)	Ventilated (Y: 1, N:0)	Presence of pressure ulcers (Y:1, N:0)	Multiple PU (Y:1, N:0)	Grade of PU (1-4) 0=no P ulcer	No. of drug	Date of antibiotics start	Date of data taken	Date of first Study drinks	Drinks commence (1-5)	No of antibiotics	Name of antibiotics (1-xx)	Route of antibiotics (1: oral; 2: IV; 3 other)	Abx risk (Low:1; Med: 2 High:3)	Indication of Abx (1-40)	Date of antibiotic d/c	Length of Antibiotics included in trial (d)	PPI (No: 0; Yes:1)	Type of PPI (1-2)	Ratnitidine (No: 0; Yes:1)	Line and Tube (Y: 1, N:0)	Constipation (Y:1, N:0)	Use of Laxatives (Y: 1; N:0)	Type of Laxatives (1-xx)	number of laxatives	use of antidiarrhoea agent (Y:1; N:0)
1	0	1	1	A3D4S	2	53	1	18.08.14	11.11.14	86	01.01.11	1410	11.11.14	1	11	1	5	1	7	C7	0	1	4	0	0	0	0	0	12	2014-11-10	11.11.14	12.11.14	2	1	22	1	2	3	18.11.14	9	0	*	0	0	1	1	1,3,5,6	4	0
1	0	14	6	P7K6J	1	28	1	24.11.14	02.12.14	8	15.11.14	17	02.12.14	1	12	1	1	2	10	T10	0	1	3	1	0	1	0	2	12	2014-12-01	02.12.14	3.12.14	2	7	1,2,8,13,17,22,26	2,1	3,1,2,3,1,2,2	3, 8, 9, 35, 37	19.01.15	49	1	1	0	1	0	1	1,3,5	3	0
1	0	36	9	D5P7N	1	18	1	23.10.14	17.12.14	61	26.07.14	144	17.12.14	1	12	1	3	1	4	C4	1	1	2	1	0	0	0	0	12	2014-12-16	17.12.14	18.12.14	2	1	13	1	3	20	25.12.15	10	0	*	0	0	0	1	1,2	2	0
1	0	38	10	D6D4X	1	49	1	14.10.14	24.12.14	71	15.05.14	223	24.12.14	1	12	1	5	2	12	T12	0	1	4	1	0	0	0	0	12	2014-12-24	24.12.14	25.12.14	1	1	15	1	2	21	31.12.14	8	1	2	0	0	1	1	1, 5, 7	3	0
1	0	39	11	R4R5T	1	37	1	06.06.14	27.12.14	205	04.06.14	265	27.12.14	1	12	1	1	2	4	T4	0	1	2	1	0	1	0	1	10	2014-12-26	27.12.14	28.12.14	2	1	2	2	1	3	01.01.15	7	0	*	0	1	0	1	1,5	2	0
1	0	88	17	N4F3N	1	43	5	27.10.14	21.01.15	86	11.10.14	102	21.01.15	2	1	1	1	2	4	T4	0	1	2	1	0	0	0	0	14	2015-01-20	21.01.15	22.01.15	2	3	1,2,10	1,2	1,3,3	3	30.01.15	11	0	*	0	1	1	1	1,7,8	3	0
1	0	95	19	W6L7B	1	24	3	21.01.15	26.01.15	5	1999	5869	26.01.15	2	1	0	5	2	2	T2	0	0	1	1	0	0	0	0	4	2015-01-25	26.01.15	25.01.15	1	1	1	2	3	44	29.01.15	5	0	*	1	1	0	0	*	0	0
1	0	63	21	F3Z5Q	2	22	5	29.12.14	30.01.15	32	28.03.14	311	30.01.15	2	1	1	1	1	5	C5	0	0	1	1	0	1	0	2	8	2015-01-30	30.01.15	31.01.15	1	1	22	1	2	3	03.02.15	5	0	*	0	0	0	1	5	1	0
1	0	117	22	C2N4U	1	40	1	26.08.14	5.2.15	163	19.6.14	231	5.2.15	2	2	1	2	2	6	T6	0	1	2	0	0	0	0	0	17	2015-02-05	5.2.15	6.2.15	1	2	8, 21	1, 1	2,2	3	27.02.15	23	0	*	1	0	0	1	1,3,5	3	0
1	1	104	23	X5J3U	1	50	1	28.1.15	8.2.15	12	12.11.14	88	8.2.15	2	2	1	5	2	10	T10	0	0	4	0	0	0	0	0	4	2015-02-08	8.2.15	9.2.15	1	1	25	2	3	24	8.2.15	6	0	*	0	1	0	1	1,2	2	0
1	0	127	25	Q7A7M	2	59	1	08.02.15	12.02.15	4	15.05.13	638	12.02.15	2	2	0	5	2	4	T4	0	1	3	0	0	0	0	0	5	2015-02-11	12.02.15	13.2.15	2	2	2,10	2	1,3	3	19.02.15	9	0	*	0	1	0	1	5	1	0
1	0	120	26	K6F6N	1	49	1	04.02.15	13.02.15	9	14.09.14	152	13.02.15	2	2	1	2	1	4	C4	1	0	1	1	1	1	0	4	12	2015-02-13	13.02.15	14.2.15	1	2	1,2	2	1,3	26	27.02.15	14	0	*	1	1	0	1	1,2,5	3	0
1	0	114	29	F7F2T	1	71	1	28.01.15	17.02.15	21	1963	19040	18.02.15	2	2	0	1	2	3	T3	0	0	1	0	0	1	1	2,4	8	2015-02-16	18.02.15	18.2.15	2	4	4,8,25,26	1,2	2,2,2,3	14	11.04.15	55	0	*	0	1	0	1	5	1	0
1	0	163	30	Y2A3J	2	19	1	23.02.15	24.02.15	1	31.12.14	56	24.02.15	2	2	1	2	3	1	L1	0	1	3	1	0	0	0	0	10	2015-02-24	24.02.15	25.2.15	1	1	15	1	2	27	03.03.15	8	1	2	0	0	0	1	5	1	0
1	0	21	32	X3N4B	1	72	1	24.11.14	02.04.15	129	20.10.14	169	07.04.15	2	4	1	2	1	4	C4	1	0	1	0	0	0	0	0	7	2015-04-01	07.04.15	3.4.15	2	1	2	2	1	3	06.04.15	6	0	*	0	1	0	1	1,5	2	0
1	0	210	33	U4B6S	2	60	1	17.03.15	02.04.15	16	28.07.73	15229	07.04.15	2	4	0	1	2	7	T7	0	0	1	0	0	0	0	0	8	2015-04-01	07.04.15	3.4.15	2	2	10,26	1,2	2,3	2,3	10.04.15	10	1	2	0	1	0	1	8	1	0
1	0	218	34	X7P4F	2	80	1	24.03.15	03.04.15	11	08.02.15	54	03.04.15	2	4	1	2	1	4	C4	1	1	3	0	0	0	0	0	10	2015-04-02	03.04.15	4.4.15	2	2	10,17,7	1, 2	1,3,1	4, 36	23.04.15	32	1	2	0	1	0	1	1, 5	2	0
1	0	208	35	I2B6P	1	67	1	17.03.15	09.04.15	23	22.12.14	109	10.04.15	2	4	1	2	2	4	T4	0	1	3	0	0	0	0	0	11	2015-04-08	10.04.15	10.04.15	2	1	1	2	3	1	16.04.15	9	1	1	0	1	0	1	1,3,5	3	0
1	0	119	36	J7R2O	1	61	1	03.02.15	09.04.15	65	22.06.14	295	13.04.15	2	4	0	5	3	1	L1	0	1	3	0	0	0	0	0	9	2015-04-08	13.04.15	10.04.15	2	1	22	1	2	3	13.04.15	6	1	2	0	0	0	1	2,8	2	0
1	0	268	38	Z7X4T	1	75	1	27.04.15	04.05.15	7	21.11.14	164	04.05.15	2	5	1	5	1	6	C6	0	1	3	0	0	1	0	3	8	2015-05-03	04.05.15	04.05.15	1	1	2	2	1	3	10.05.15	8	0	*	1	1	0	1	1	1	0
1	0	295	40	Y2V6H	2	25	1	19.05.15	20.05.15	1	01.05.15	20	21.05.15	2	5	1	1	2	11	T11	0	1	4	0	0	0	0	0	9	2015-05-20	21.05.15	21.05.15	1	1	21	1	2	3	25.05.15	6	0	*	1	0	1	1	1,2	2	0
1	0	313	41	F7M4C	1	72	1	22.10.13	22.05.15	577	17.09.13	612	22.05.15	2	5	1	2	1	8	C8	0	0	1	1	0	1	0	2	13	2015-05-21	22.05.15	23.05.15	2	1	1	1	3	1	30.05.15	10	1	1	0	1	0	1	1,5	2	0
1	0	294	45	R4W3Q	2	62	1	08.05.15	10.06.15	33	11.04.15	60	10.06.15	2	6	1	5	1	5	C5	0	1	4	0	0	0	0	0	10	2015-06-09	10.06.15	11.06.15	2	2	21,22	1,1	2,2	3	01.07.15	14	0	*	1	0	0	1	1	1	0
1	0	194	47	L7L4O	1	71	1	09.03.15	17.06.15	100	18.09.14	273	18.06.15	2	6	1	5	1	3	C3	1	1	3	1	1	0	0	0	18	2015-06-17	18.06.15	18.06.15	1	5	31,11,1,2,13	3,1,2,2,1	2,2,3,1,3	29	23.07.15	37	1	1	0	0	0	1	1,3	2	0
1	0	512	49	E6C3V	2	73	1	17.09.15	18.09.15	1	01.01.75	14871	18.09.15	2	9	0	1	2	4	T4	0	0	1	1	1	0	0	0	7	2015-09-17	18.09.15	18.09.15	1	2	1,15	2	2,3	1	27.09.15	11	1	2	0	1	0	0	*	0	0
1	0	468	50	Y2X3P	1	86	1	18.08.15	21.09.15	34	21.05.15	123	21.09.15	2	9	1	5	2	12	T12	0	1	3	0	1	0	0	0	13	2015-09-21	21.09.15	21.09.15	1	1	10	2	3	3	27.09.15	7	1	2	0	1	0	1	3,5,7	3	0
1	0	513	51	N5V5U	1	76	1	17.09.15	21.09.15	4	23.07.15	61	22.09.15	2	9	1	5	1	8	C8	0	1	4	0	0	0	0	0	8	2015-09-19	22.09.15	21.09.15	2	1	22	1	2	3	25.09.15	7	0	*	1	0	0	1	3	1	0
1	0	473	52	C3C3R	1	40	1	17.08.15	29.09.15	43	1999	6116	30.09.15	2	9	0	1	2	4	T4	0	0	1	0	0	0	0	0	11	2015-09-27	30.09.15	29.09.15	2	2	1,2	2	1,3	4	03.10.15	7	0	*	0	1	0	1	1,2,5,8	4	0
1	0	281	53	V2T4P	1	67	1	04.05.15	30.09.15	149	07.10.14	359	01.10.15	2	10	1	2	1	3	C3	1	1	3	0	0	0	0	0	15	2015-09-29	01.10.15	30.09.15	1	3	2,25,38	2	1,2,3	3,32	08.10.15	10	1	1	0	1	0	1	1,2,5	3	0
1	0	559	54	Q7C4H	2	65	5	07.10.15	12.10.15	5	05.08.15	69	13.10.15	2	10	1	5	2	12	T12	0	1	4	0	0	1	0	3	13	2015-10-12	13.10.15	12.10.15	1	4	8,8,26,7	1,2,2	2,2,2,1	8,33	04.12.15	54	0	*	1	0	0	1	1,5	2	0
1	0	454	55	K5C4K	1	39	5	13.08.15	17.10.15	65	16.06.15	123	17.10.15	2	10	1	5	1	7	C7	0	0	1	0	0	0	0	0	8	2015-10-15	17.10.15	17.10.15	2	1	1	2	3	3	20.10.15	6	0	*	0	1	0	1	1,5,7,8	4	0
1	0	577	56	R3X5B	1	48	1	10.12.14	21.10.15	315	1992	8694	21.10.15	2	10	0	1	2	4	T4	0	0	1	1	0	1	1	3,3	15	2015-10-21	21.10.15	21.10.15	1	1	13	1	3	8	02.11.15	12	1	1	0	0	0	0	*	0	0
1	0	440	57	K7D5B	1	66	1	28.07.15	26.11.15	121	04.06.15	175	27.11.15	2	11	1	2	1	3	C3	1	0	3	0	0	0	0	0	16	2015-11-25	27.11.15	26.11.15	2	3	2,8,25	1,2	1,2,3	4,35	04.12.15	10	0	*	0	1	0	1	1,3,7	3	0
1	0	657	58	H7R5C	2	35	1	03.12.15	10.12.15	7	16.08.15	116	10.12.15	2	12	1	3	1	5	C5	0	1	2	1	0	0	0	0	8	2015-12-09	10.12.15	11.12.15	2	1	2	2	1	3	13.12.15	5	0	*	0	1	0	1	5,7	2	0
1	0	315	59	F7C4G	2	69	1	02.06.15	04.01.16	216	10.05.15	239	04.01.16	3	1	1	2	1	4	C4	1	0	1	1	1	1	0	2	14	2016-01-02	04.01.16	04.01.16	2	1	13	1	3	7	11.01.16	10	0	*	1	0	0	1	1,3,5	3	0
1	0	680	60	R2L7A	1	43	1	28.12.15	08.01.16	11	25.11.15	44	08.01.16	3	1	1	3	1	4	C4	1	1	3	1	0	0	0	0	10	2016-01-08	08.01.16	08.01.16	1	1	21	1	2	3	13.01.16	6	0	*	1	0	0	1	1,2,3	3	0
1	0	436	61	H6V7T	1	39	1	06.08.15	13.01.16	160	11.07.15	186	13.01.16	3	1	1	1	1	4	C4	1	0	1	1	0	0	0	0	7	2016-01-13	13.01.16	13.01.16	1	3	1,2,10	1,2	1,3,3	3	19.01.16	7	0	*	0	0	0	1	1	1	0
1	0	613	62	I7Z6O	1	58	5	06.11.15	20.01.16	75	01.10.15	111	20.01.16	3	1	1	2	1	3	C3	1	1	4	0	0	0	0	0	11	2016-01-18	20.01.16	20.01.16	2	1	21	1	2	3	24.01.16	7	0	*	1	0	0	1	1	1	0
1	0	712	63	X2F2I	1	42	1	21.01.16	25.01.16	4	15.04.14	651	26.01.16	3	1	0	3	1	6	C6	0	1	2	0	0	0	0	0	8	2016-01-23	26.01.16	25.01.16	2	2	2,26	2	1,2	3	27.01.16	5	0	*	0	1	0	1	1	1	0
1	0	654	64	N6F2B	1	37	5	04.12.15	05.02.16	63	10.11.15	87	08.02.16	3	2	1	5	3	3	L3	0	1	4	0	0	0	0	0	2	2016-02-04	08.02.16	05.02.16	1	1	22	1	2	3	11.02.16	8	0	*	0	0	0	0	*	0	0
1	0	777	65	O2P6S	1	40	5	2016-02-23	2016-02-25	2	2015-12-05	83	2016-02-26	3	2	1	3	1	4	C4	1	0	1	1	0	0	0	0	10	2016-02-25	26.02.16	2016-02-25	1	1	21	1	2	3	2016-02-29	5	0	*	0	0	0	1	1,3,5	3	0
1	1	786	66	X4N5V	1	56	1	01.03.16	01.03.16	1	1980	13209	01.03.16	3	3	0	5	1	5	C5	0	0	1	0	0	0	0	0	7	2016-03-01	01.03.16	01.03.16	1	1	1	2	3	1	08.03.16	8	0	*	0	1	0	1	1,8,9	3	0
1	0	755	67	Z6J7L	2	55	1	2016-06-11	2016-03-07	25	2015-12-04	94	2016-03-07	3	3	1	4	1	4	C4	1	1	2	1	0	1	0	2	12	2016-03-06	07.03.16	2016-03-07	1	2	1,2	2,2	1,3	1,3	2016-03-26	15	1	1	0	1	1	1	1,2,5	3	0
1	0	800	68	O5M6G	1	33	1	2016-03-08	2016-03-09	1	1999	6277	2016-03-09	3	3	0	1	2	4	T4	0	1	2	0	0	0	0	0	14	2016-03-08	09.03.16	2016-03-09	1	2	1,2	2	1,3	4	2016-03-16	9	0	*	0	1	0	1	1,8	2	0
1	0	805	69	W2K3S	1	65	1	2016-03-10	2016-03-11	1	1973	15775	2016-03-11	3	3	0	2	2	12	T12	0	0	1	0	0	1	0	4	9	2016-03-10	11.03.16	2016-03-11	1	3	1,19, 10	2,2	2,3, 3	8	2016-03-21	13	0	*	0	1	0	0	*	0	0
1	0	585	70	L5M6E	1	80	1	2015-10-27	2016-03-16	141	2016-09-01	197	2016-03-16	3	3	1	2	1	4	C4	1	1	2	0	0	0	0	0	9	2016-03-15	16.03.16	2016-03-16	1	2	2, 8	2	1, 2	3	2016-03-19	5	0	*	0	1	0	1	1,5	2	0
1	0	444	71	Y3D5G	2	53	1	2015-07-31	2016-03-21	234	1983	12134	2016-03-22	3	3	0	5	1	4	C4	1	1	2	0	0	1	0	3	13	2016-03-19	22.03.16	2016-03-21	2	1	2	2	1	24	2016-03-29	11	0	*	1	1	0	1	3,8	2	0
1	0	372	72	G5H6N	2	51	1	2015-07-03	2016-03-21	262	1965-01-07	18701	2016-03-22	3	3	0	5	2	10	T10	0	0	1	0	0	1	0	2	6	2016-03-19	22.03.16	2016-03-21	2	1	2	2	1	3	2016-03-23	5	0	*	0	1	0	1	1,3	2	0
1	0	826	73	B5Z3I	1	59	1	2016-03-15	2016-03-25	10	1988	10311	2016-03-25	3	3	0	2	1	4	C4	1	0	1	0	0	1	0	1	19	2016-03-24	25.03.16	2016-03-25	1	2	1,2	2	1,3	1	2016-04-06	14	1	2	0	1	0	1	3,7	2	0
1	1	835	74	U6Y5S	1	56	2	2016-03-28	2016-04-02	5	2009-05-01	2528	2016-04-02	3	4	1	5	2	11	T11	0	1	3	0	0	0	0	0	9	2016-04-01	02.04.16	2016-04-02	1	1	21	1	2	3	2016-04-09	9	0	*	0	0	0	1	9	1	0
1	1	694	75	F4A4G	2	53	1	2016-01-11	2016-04-02	82	2015-11-17	137	2016-04-02	3	4	1	1	1	4	C4	1	1	2	0	0	0	0	0	12	2016-04-01	02.04.16	2016-04-02	1	1	2	2	1	3	2016-04-07	7	1	NK	0	0	0	1	1	1	0
1	0	845	76	O2Y3H	1	51	1	2016-04-02	2016-04-05	3	1994	8130	2016-04-05	3	4	0	3	1	3	C3	1	0	1	0	0	1	0	2	15	2016-04-05	05.04.16	2016-04-05	1	1	8	1	2	37	2016-04-19	15	0	*	0	0	0	1	1,2,4,5	4	0
1	0	840	77	G3S4N	1	38	1	2016-03-24	2016-04-05	13	2016-02-10	55	2016-04-05	3	4	1	2	2	12	T12	0	1	4	0	0	0	0	0	7	2016-04-05	05.04.16	2016-04-05	1	1	22	1	2	3	2016-04-12	8	1	1	1	0	0	1	1,3	2	0
1	0	659	78	J7S6U	1	54	1	2015-12-03	2016-04-14	133	2004-09-13	4231	2016-04-14	3	4	0	1	2	6	T6	0	0	1	1	0	0	0	0	8	2016-04-13	14.04.16	2016-04-14	1	1	22	1	2	3	2016-04-18	6	0	*	1	0	0	1	1	1	0
1	0	874	79	K3B7W	2	57	1	2016-04-15	2016-04-20	5	2016-02-19	61	2016-04-20	3	4	1	5	2	10	T10	0	1	4	0	0	1	0	1	12	2016-04-19	20.04.16	2016-04-20	1	2	15, 8	1	2	1	2016-05-02	14	1	2	0	0	0	1	1	1	0
1	0	876	80	C6R3T	1	38	1	2016-04-20	2016-04-23	3	2006	3767	2016-04-25	3	4	0	1	2	11	T11	0	0	1	1	0	1	0	4	4	2016-04-20	25.04.16	2016-04-22	2	2	10,26	2	2,3	8	2016-04-28	9	0	*	0	1	0	1	5	1	0
1	1	802	81	Z2D6P	2	40	1	2016-03-04	2016-05-07	64	2016-02-14	83	2016-05-07	3	5	1	2	1	4	C4	1	1	3	0	0	0	0	0	12	2016-05-07	07.05.16	2016-05-07	1	1	22	1	2	3	2016-05-13	7	0	*	1	0	0	1	1,2,5	3	0
1	0	824	82	Z6E5O	1	60	1	2016-03-22	2016-05-10	49	1981	12913	2016-05-10	3	5	0	1	2	4	T4	0	0	1	0	0	1	0	4	9	2016-05-08	10.05.16	2016-05-10	2	5	2,4,8,25,26	1,2	1,2,2,2,3	3,31	2016-07-01	55	0	0	0	1	0	1	1,5	2	0
1	0	792	83	Y6V3L	2	76	1	2016-03-01	2016-05-10	70	1958	21314	2016-05-10	3	5	0	1	2	5	T5	0	0	1	0	0	1	0	4	11	2016-05-10	10.05.16	2016-05-11	1	2	1,2	2	1,3	3	2016-05-24	15	0	0	0	1	0	0	*	0	0
1	0	806	84	Z7O2J	1	41	3	2016-03-12	2016-05-11	60	2015-09-30	224	2016-05-11	3	5	1	6	2	6	T6	0	0	1	0	0	0	0	0	8	2016-05-10	11.05.16	2016-05-12	2	1	22	1	2	3	2016-05-14	5	0	*	0	0	0	1	1	1	0
1	1	884	85	F2U3I	1	49	1	15/042016	2016-05-16	31	2016-02-13	64	2016-05-16	3	5	1	3	1	8	C8	0	0	1	1	0	0	0	0	6	2016-05-14	16.05.16	2016-05-16	2	1	22	1	2	3	2016-05-21	8	0	*	0	0	0	1	1,5	2	0
1	0	738	86	M2D5Q	2	45	1	2016-02-09	2016-05-29	110	2015-12-25	156	2016-05-29	3	5	1	2	2	9	T9	0	1	2	0	0	0	0	0	10	2016-05-27	29.05.16	2016-05-29	2	1	21	1	2	3	2016-05-31	5	0	*	0	0	0	1	5	1	0
1	0	903	87	Z6M6N	2	29	1	2016-04-29	2016-06-01	33	2016-04-25	37	2016-06-01	3	6	1	2	2	11	T11	0	1	3	0	0	0	0	0	12	2016-05-31	01.06.16	2016-06-01	1	2	17, 27	1, 3	1	39	2016-06-10	11	0	*	1	0	0	1	1,2	2	0
1	0	705	88	D2L4T	2	58	1	2016-01-13	2016-06-03	142	2015-12-06	180	2016-06-03	3	6	1	2	1	7	C7	0	1	4	0	0	0	0	0	4	2016-06-02	03.06.16	2016-06-03	1	1	22	1	2	3	2016-06-10	9	0	*	0	0	0	1	1	1	0
1	0	948	89	D3J4F	1	35	1	2016-06-07	2016-06-08	1	xx/07/2009	2534	2016-06-08	3	6	0	1	2	3	T3	0	0	1	0	0	1	0	4	10	2016-06-07	08.06.16	2016-06-08	1	2	7,25	2	1,3	14	2016-07-14	38	0	*	0	1	0	1	2,9	2	0
1	0	968	90	N2O3N	1	22	1	2016-06-09	2016-06-14	5	2016-03-31	75	2016-06-14	3	6	1	6	3	3	L3	0	1	2	1	0	1	0	3	9	2016-06-12	14.06.16	2016-06-14	2	1	2	2	1	3	2016-06-18	7	0	*	1	1	0	1	1,3	2	0
1	0	972	91	V4W7Y	1	30	5	2016-06-14	2016-06-17	3	2016-03-17	92	2016-06-17	3	6	1	5	1	8	C8	0	0	1	0	0	0	0	0	13	2016-06-17	17.06.16	2016-06-17	1	3	1,2,22	1, 2	1,2,3	3	2016-07-07	21	0	*	0	1	0	1	1,2,5,7	4	0
1	0	996	92	J5V7X	1	57	1	2016-02-26	2016-06-20	115	2016-01-12	160	2016-06-20	3	6	1	1	1	2	C2	1	1	3	1	0	1	0	1	10	2016-06-20	20.06.16	2016-06-20	1	4	4,13,17,19	1	2,2,3,3	7	2016-07-03	14	0	*	0	0	0	1	1,5	2	0
1	0	967	93	X5E6A	1	26	1	2016-06-02	2016-06-20	18	2016-04-23	58	2016-06-20	3	6	1	1	1	7	C7	0	0	1	0	0	1	0	1	18	2016-06-19	20.06.16	2016-06-20	1	3	1,2,22	1,2	1,2,3	3	2016-06-25	7	0	*	1	1	1	1	1,3,5,7	4	0
1	0	963	94	E6O4P	2	54	1	2016-06-03	2016-07-01	28	1985	11504	2016-07-01	3	7	0	6	1	6	C6	0	1	2	0	0	0	0	0	6	2016-06-30	01.07.16	2016-07-01	1	2	2, 1	2	1, 3	24	2016-07-04	5	0	*	0	1	0	1	1	1	0
1	0	1029	95	U3L2W	2	75	1	2016-07-08	2016-07-08	0	2016-06-02	36	2016-07-08	3	7	1	2	2	2	T2	0	1	2	0	0	1	0	2	8	2016-07-08	08.07.16	2016-07-08	1	1	39	1	3	3	2016-07-11	4	0	*	0	0	0	1	3, 4, 5	3	0
1	0	951	96	W5T2G	1	67	1	2016-06-08	2016-07-12	34	1979-12-25	13349	2016-07-12	3	7	0	1	2	7	T7	0	0	1	0	0	1	0	4	11	2016-07-11	12.07.16	2016-07-12	1	2	2, 26	2	1, 2	5	2016-07-23	13	1	*	0	1	0	0	*	0	0
1	0	1028	97	V5V6B	1	54	1	2016-07-13	2016-07-14	1	2000-02-07	6002	2016-07-14	3	7	0	5	2	6	T6	0	1	3	0	0	0	0	0	6	2016-07-13	14.07.16	2016-07-14	1	1	10	1	3	1	2016-07-21	9	0	*	0	0	0	1	2	1	0
1	0	1027	98	N2C5Z	1	27	1	2016-07-13	2016-07-15	2	2006-01-01	3848	2016-07-15	3	7	0	4	2	10	T10	0	1	3	0	0	0	0	0	1	2016-07-14	15.07.16	2016-07-15	1	1	26	2	2	5	2016-07-21	8	0	*	0	1	0	0	*	0	0
1	0	1049	99	W4K3Y	1	19	3	2016-07-20	2016-07-21	1	2016-06-30	21	2016-07-21	3	7	1	4	2	8	T8	0	1	3	0	0	0	0	0	6	2016-07-21	2016-07-21	2016-07-21	1	1	2	2	1	3	2016-08-03	14	0	*	0	1	0	1	1,5	2	0
1	0	1050	100	L6B2N	1	59	3	2016-07-07	2016-07-22	15	2016-04-18	95	2016-07-22	3	7	1	5	2	4	T4	0	1	3	0	0	0	0	0	14	2016-07-21	22.07.16	2016-07-22	1	1	22	1	2	3	2016-08-01	12	0	0	0	0	0	1	1,2,3	3	0
1	0	1002	101	S6Z5Z	1	58	1	2016-07-13	2016-09-19	68	2016-06-09	102	2016-09-19	3	9	1	5	1	4	C4	1	1	4	0	0	0	0	0	12	2016-09-18	2016-09-19	2016-09-19	1	1	2	2	1	3	2016-09-24	7	1	2	0	1	0	1	1,3,5	3	0
1	0	999	102	T2M7O	1	57	2	2016-06-27	2016-09-20	85	2009-01-01	2819	2016-09-20	3	9	0	2	1	4	C4	1	1	3	0	0	1	0	2	16	2016-09-20	2016-09-20	2016-09-20	1	1	13	1, 2	3	31	2016-09-25	6	1	2	0	1	0	1	1	1	0
1		1054	103	Z5J4G	1	27	1	2016-08-05	2016-09-21	47	2016-06-04	109	2016-09-21	3	9	1	1	2	2	T2	0	0	1	0	0	0	0	0	8	2016-09-20	2016-09-21	2016-09-21	1	2	21, 22	1	2, 2	3	2016-09-30	11	0	*	0	0	0	1	1, 5	2	0
1	0	995	104	T4K6B	1	71	1	2016-06-24	2016-09-24	92	2016-06-18	98	2016-09-24	3	9	1	5	2	7	T7	0	1	3	0	0	0	0	0	10	2016-09-23	2016-09-24	2016-09-24	1	2	2, 22	1	2	3	2016-10-01	9	0	*	0	0	0	1	1	1	0
1	0	1143	105	V2T3C	1	71	1	2016-02-19	2016-09-27	221	1961-01-01	20358	2016-09-27	3	9	0	1	2	7	T7	0	0	1	0	0	1	0	2	8	2016-09-27	2016-09-27	2016-09-27	1	1	22	1	2	3	2016-10-03	7	0	*	1	0	0	1	1	1	0
1		1144	106	R7A5R	1	78	1	2016-02-19	2016-10-04	228	2015-07-28	434	2016-10-04	3	10	1	5	1	4	C4	1	0	1	1	1	0	0	0	13	2016-10-02	2016-10-04	2016-10-04	2	1	1	2	3	1	2016-10-16	15	0	*	0	1	0	1	1, 5	2	0
1	0	1109	107	L6H6Y	2	24	1	2016-09-13	2016-10-04	21	2014-09-01	764	2016-10-04	3	10	1	5	3	4	L4	0	1	4	0	0	0	0	0	5	2016-10-02	2016-10-04	2016-10-04	2	1	2	2	1	3	2016-10-11	10	0	*	0	1	0	1	1	1	0
1	0	1048	SM-N3	N5P4N	1	78	1	2016-07-21	2016-10-07	78	2016-03-20	201	2016-10-07	3	10	1	2	1	3	C3	1	0	1	1	1	1	0	1	9	2016-10-06	2016-10-06	2016-10-07	1	2	1, 2	2	3	4	2016-10-16	11	0	*	0	1	0	1	1	1	0
1	0	1145	109	F7I3R	2	30	2	2016-09-28	2016-10-11	13	2016-07-24	79	2016-10-11	3	10	1	1	2	7	T7	0	0	1	0	0	0	0	0	8	2016-10-10	2016-10-11	2016-10-11	1	2	22, 41	1	3, 2	3	2016-10-18	9	0	*	1	0	0	1	1, 3	2	0
1	0	1192	110	B3N3G	1	25	1	2016-10-05	2016-10-14	9	2016-08-29	46	2016-10-14	3	10	1	1	2	11	T11	0	0	1	0	0	0	0	0	6	2016-10-14	2016-10-14	2016-10-14	1	1	22	1	2	3	2016-10-21	8	0	*	1	0	0	1	1,2,5	3	0
1	0	1136	111	I5C2A	1	24	1	2016-09-15	2016-10-21	36	2016-08-24	58	2016-10-21	3	10	1	1	2	6	T6	0	1	4	0	0	0	0	0	7	2016-10-20	2016-10-21	2016-10-21	1	1	22	1	2	3	2016-10-29	10	0	*	1	0	0	1	1,3,5	3	0
1	0	1179	112	W5F6V	1	66	1	2016-03-07	2016-10-26	233	2015-06-14	500	2016-10-26	3	10	0	2	1	4	C4	1	0	1	1	1	1	0	3	11	2016-10-25	2016-10-26	2016-10-26	1	1	26	2	2	8	2016-11-23	30	1	1	0	1	0	0		0	0
1	0	1188	113	R7O6U	1	21	1	2016-11-07	2016-11-08	1	2006-06-15	3799	2016-11-08	3	11	0	5	1	6	C6	0	0	1	0	0	0	0	0	2	2016-11-08	2016-11-08	2016-11-08	1	1	13	1	3	31	2016-11-13	6	0	*	0	0	0	1	8	1	0
1	0	1193	114	S3L4F	1	40	1	2016-11-08	2016-11-09	1	1995-01-01	7983	2016-11-09	3	11	1	1	2	5	T5	0	0	1	0	0	0	0	0	4	2016-11-09	2016-11-09	2016-11-09	1	1	1	2	3	24	2016-11-20	12	0	0	0	0	0	0		0	0
1	0	1157	115	D4A2A	1	49	1	2016-10-05	2016-11-11	37	2016-07-31	103	2016-11-11	3	11	1	2	2	8	T8	0	0	1	0	0	1	0	3	13	2016-11-09	2016-11-11	2016-11-11	2	1	1	2	3	1	2016-11-18	10	1	2	0	1	0	1	1, 5	2	0
1	0	1135	116	V7E6Y	1	56	1	2016-09-14	2016-11-11	58	1992-01-01	9081	2016-11-11	3	11	0	1	1	5	C5	0	0	1	0	0	1	1	4	16	2016-11-10	2016-11-11	2016-11-11	1	3	1,2,13	2	3	4	2016-12-19	40	0	0	1	1	0	1	1	1	0
1	0	1208	117	E6Q7A	1	24	2	2016-11-11	2016-11-15	4	2016-08-03	104	2016-11-15	3	11	1	2	1	8	C8	0	0	1	1	0	1	0	3	7	2016-11-15	2016-11-15	2016-11-15	1	2	1, 2	2	3	4	2016-11-21	7	1	2	0	1	0	1	5	1	0
1	0	1209	118	O5D7P	1		1	2016-11-11	2016-11-15	4	2004-01-01	4702	2016-11-15	3	11	0	1	2	8	T8	0	0	1	0	0	1	1	4	13	2016-11-14	2016-11-15	2016-11-15	1	3	1, 2, 25	2	3	4	2016-11-25	12	0	*	1	1	0	1	1, 7	2	0
1	0	1070	119	D5O2W	1		1	2016-08-15	2016-11-22	99	2016-07-11	134	2016-11-22	3	11	1	2	1	4	C4	1	1	4	0	0	0	0	0	6	2016-11-21	2016-11-22	2016-11-22	1	1	2		2	3	2016-11-23	3	0	0	0	1	0	1	1	1	0
1	0	1047	120	Q7K3J	2	76	1	2016-07-23	2016-11-23	123	2016-06-06	170	2016-11-23	3	11	1	2	1	3	C3	1	1	4	0	0	0	0	0	11	2016-11-23	2016-11-23	2016-11-23	1	2	2,22	1,2	3	3	2016-11-30	8	0	0	0	1	0	1	7	1	0
1	1	1090	121	M3L5C	1		2	2016-10-28	2016-11-23	26	2016-08-15	100	2016-11-23	3	11	0	5	2	9	T9	0	0	1	0	0	0	0	0	16	2016-11-22	2016-11-23	2016-11-23	1	1	25	2	3	24	2016-12-10	19	1	2	0	1	0	1	1,2,5,7	4	0
1	0	997	122	R4X6O	1	76	1	2016-06-22	2016-12-13	174	2015-05-19	574	2016-12-13	3	12	1	2	1	4	C4	1	0	1	1	1	1	0	1	21	2016-12-13	2016-12-13	2016-12-13	1	1	1	2	3	1	2016-12-17	5	0	0	0	1	0	1	5	1	1
1	0	981	123	Q4E2J	1		1	2016-06-16	2016-12-13	180	2016-05-12	215	2016-12-13	3	12	1	5	2	3	T3	0	1	3	0	0	0	0	0	7	2016-12-13	2016-12-13	2016-12-13	1	1	2	2	1	3	2016-12-19	7	0	0	0	0	0	1	7	1	0
1	0	1257	124	P7X5R	1		1	2016-12-22	2016-12-22	0	2016-12-02	20	2016-12-22	3	12	1	5	2	1	T1	0	1	2	0	0	1	0	2	13	2016-12-20	2016-12-22	2016-12-22	2	1	15, 22	1	3	1, 3	2017-01-14	26	1	1	0	0	0	1	1, 5, 7	3	0
1	0	1247	125	B2G6X	2	44	1	2016-12-21	2016-12-22	1	1996-07-01	7479	2016-12-22	3	12	0	1	2	5	T5	0	0	1	0	0	1	1	4	8	2016-12-22	2016-12-22	2016-12-22	1	1	26	2	2	31	2016-12-24	3	0	*	0	1	1	0	*	0	0
1	0	1170	108	D2I2M	1	61	1	2016-10-12	2016-12-22	71	1983-01-01	12409	2016-12-22	3	12	0	1	2	5	T5	0	0	1	0	0	1	0	4	16	2016-12-22	2016-12-22	2016-12-22	1	1	13, 17	1	3	8	2017-01-13	23	1	1	0	0	0	1	7	1	0
1		1221	126	W7V2I	1	42	1	2016-11-22	2016-12-28	36	2016-09-23	96	2016-12-28	3	12	1	1	2	5	T5	0	0	1	0	0	0	0	0	12	2016-12-28	2016-12-28	2016-12-28	1	1	41	1	3	30	2017-01-03	7	0	*	0	0	0	1	1,3,5	3	0
1	0	1256	127	F5G2E	1		1	2016-12-28	2016-12-29	1	2016-11-09	50	2016-12-29	3	12	1	2	1	5	C5	0	0	1	1	1	1	0	1	11	2016-12-29	2016-12-29	2016-12-29	1	4	1, 2, 22, 25	1, 2	3	1, 3	2017-01-18	21	0	*	0	1	0	1	1, 5	2	0
1	0	1266	128	E6P7J	2	67	1	2016-04-28	2016-12-30	246	2007-01-01	3651	2016-12-30	3	12	0	2	1	4	C4	1	0	1	1	1	0	0	0	13	2016-12-29	2016-12-30	2016-12-30	1	2	1, 2	2	3	24	2017-01-06	9	1	1	0	1	0	1	1,2,5	3	0
1	0	1265	129	U3K2G	1	53	1	2017-01-03	2017-01-04	1	1994-01-01	8404	2017-01-04	4	1	0	4	2	9	T9	0	0	1	0	0	0	0	0	6	2017-01-03	2017-01-04	2017-01-04	1	1	19	2	3	7	2017-01-16	14	0	0	1	1	0	1	1	1	0
1	0	929	130	R4E2R	1	38	3	2016-05-26	2017-01-04	223	2015-11-30	401	2017-01-04	4	1	0	1	1	5	C5	0	1	2	0	0	0	0	0	16	2017-01-03	2017-01-04	2017-01-04	1	1	4	1	2	1	2017-01-09	7	0	*	1	0	0	1	1,3,5	3	0
1	1	1252	131	E4F6T	1	53	1	2017-01-08	2017-01-09	1	1989-01-01	10235	2017-01-09	4	1	0	1	2	2	T2	0	0	1	0	0	1	1	4	6	2017-01-09	2017-01-09	2017-01-09	1	2	2, 13	2	3	31	2017-02-12	35	0	*	1	1	1	0	*	0
1	0	1268	132	X4N6L	1	77	1	2017-01-11	2017-01-17	6	2006-01-01	4034	2017-01-17	4	1	0	5	2	4	T4	0	0	1	0	0	1	0	2	10	2017-01-17	2017-01-17	2017-01-17	1	1	25	2	3	1	2017-01-23	7	0	0	0	1	0	1	1, 3, 5, 7	4	0
1	0	1030	133	N5M5T	1	56	1	2016-07-08	2017-01-21	197	2016-02-26	330	2017-01-21	4	1	1	5	2	11	T11	0	0	1	0	0	1	0	3	16	2017-01-20	2017-01-21	2017-01-21	1	3	1, 2, 26	2	3	3, 4	2017-02-09	21	1	1	1	1	0	1	1,5,7	3	0
1	0	1271	134	B6O6G	1	57	1	2017-01-13	2017-01-24	11	1990-01-01	9885	2017-01-24	4	1	0	1	2	10	T10	0	0	1	0	0	1	1	4	11	2017-01-24	2017-01-24	2017-01-24	1	1	25	2	3	5	2017-02-03	11	0	0	0	1	0	1	1	1	0
1	0	1293	135	X2Q5H	2	65	5	2017-01-30	2017-02-08	9	1995-01-01	8074	2017-02-08	4	2	0	1	2	5	T5	0	0	1	0	0	1	0	3	12	2017-02-07	2017-02-08	2017-02-08	1	2	17, 26	1, 2	3	31	2017-02-16	10	0	0	1	1	0	1	1	1	0
1		1418	137	M5W5E	1	25	1	2017-02-09	2017-02-13	4	2016-12-28	47	2017-02-13	4	2	1	5	2	6	T6	0	0	1	0	0	0	0	0	5	2017-02-11	2017-02-13	2017-02-13	2	1	2	2	1	3	2017-02-15	5	1		0	1	0	1	1,2,3	3	0
1		1310	138	M4Y6V	1	61	1	2017-02-23	2017-02-27	4	1985-01-01	11745	2017-02-27	4	2	0	3	1	2	C2	1	0	1	0	0	1	1	3	8	2017-02-26	2017-02-27	2017-02-27	1	1	2	2	1	3,4	2017-03-04	7	0		1	1	0	1	1,5	2	0
1		1312	142	B7P7D	1	38	1	2017-02-15	2017-02-16	1	2011-02-11	2197	2017-02-17	4	2	0	1	1	5	C5	0	0	1	1	0	1	1	4	9	2017-02-15	2017-02-17	2017-02-16	1	1	30	2	2	2	2017-03-07	21	0		0	1	0	1	1,2,5,7	4	0
1	0	1220	SM-N5	Y6A3O	1	64	2	2016-11-23	2017-02-17	86	2016-09-22	148	2017-02-17	4	2	1	2	1	6	C6	0	1	4	0	0	1	0	1	9	2017-02-16	2017-02-17	2017-02-17	1	2	2, 19	1	3	13	2017-02-17	2	0		0	0	0	1	1, 5, 7	3	0
1		1311	139	V4P7G	2	57	5	2017-02-18	2017-02-19	1	2016-12-28	53	2017-02-22	4	2	1	1	2	10	T10	0	1	3	1	0	0	0	0	8	2017-02-18	2017-02-22	2017-02-19	1	1	22	1	2	3	2017-02-28	11	0		1	0	0	1	1	1	0
1	1	1236	140	U2R6F	1	42	1	2016-12-13	2017-03-01	78	2016-11-01	120	2017-03-01	4	3	1	5	1	4	C4	1	1	4	1	0	0	0	0	5	2017-02-28	2017-03-01	2017-03-01	1	2	22, 41	1	2, 3	3	2017-03-23	24	0		0	0	0	1	1,2	2	0
1		1330	141	R2B6X	1	46	5	2017-02-27	2017-03-01	2	2016-02-21	374	2017-03-01	4	3	1	5	1	6	C6	0	1	1	0	0	0	0	0	9	2017-02-28	2017-03-01	2017-03-01	1	2	2,13	2	1, 3	8	2017-03-28	29	0		0	1	0	1	1,3,5	3	0
1		1153	143	W2D3R	1	67	1	2016-10-09	2017-03-03	145	2016-08-26	189	2017-03-03	4	3	1	6	1	3	C3	1	1	3	0	0	1	0	1	12	2017-03-03	2017-03-03	2017-03-03	1	2	2,10	2	1, 3	3,4	2017-03-07	5	1	1	0	1	0	1	3,5	2	0
1		1148	144	E6J4O	1	88	5	2016-10-03	2017-03-04	152	2015-01-01	793	2017-04-06	4	3	1	5	2	7	T7	0	1	3	0	0	1	1	3	9	2017-03-03	2017-04-05	2017-03-04	1	5	1,2,25,26,7	1,2	3, 3, 2, 1 & 1	3	2017-04-06	35	0		1	1	0	1	1,3	2	0
1		1302	145	M4Y4G	1	54	1	2017-02-02	2017-03-04	30	2016-08-26	190	2017-03-31	4	3	1	1	1	4	C4	1	1	3	1	1	0	0	0	9	2017-03-03	2017-03-31	2017-03-04	1	1	19	2	3	1	2017-03-13	11	0		1	1	0	0		0	1
1		1237	146	D5D7K	1	58	1	2016-12-13	2017-03-12	89	2016-08-20	204	2017-03-15	4	3	1	2	3	1	L1	0	1	3	1	0	0	0	0	5	2017-03-10	2017-03-15	2017-03-12	2	1	1	1	3	4	2017-03-14	5	0		0	1	0	1	2,3,5	3	0
1		1324	147	C5Z4B	1	38	1	2017-02-09	2017-03-10	29	2017-01-02	67	2017-03-15	4	3	1	5	3	3	L3	0	1	4	0	0	0	0	0	4	2017-03-10	2017-03-10	2017-03-10	1	2	1,2	1	1, 3	3	2017-03-16	7	0		1	1	0	1	1	1	0
1	1	1255	148	D2H5W	1	83	5	2017-01-05	2017-03-22	76	2016-06-18	277	2017-03-22	4	5	1	2	1	2	C2	1	0	4	0	0	0	0	0	10	2017-03-21	2017-03-22	2017-03-22	1	2	40, 1	1,2	1,3	3, 40	2017-04-27	38	1	1	0	1	0	0		0	1
1	0	1347	149	C6X3C	2	73	1	2017-03-22	2017-03-23	1	2000-01-01	6291	2017-03-24	4	3	0	5	1	5	C5	0	1	4	0	0	0	0	0	7	2017-03-22	2017-03-23	2017-03-23	1	1	26	1	2	31	2017-03-31	10	0	0	0	0	0	1	3	1	0
1	0	1345	150	S6Q3I	1	47	5	2017-03-23	2017-03-23	0	2002-02-15	5515	2017-03-29	4	3	0	1	2	2	T2	0	0	1	0	0	0	0	0	9	2017-03-23	2017-03-23	2017-03-23	1	1	13	2	3	31	2017-04-10	19	0	*	0	1	0	1	1, 5	2	0
1	0	1346	151	I2J6H	1	59	1	2017-03-17	2017-03-26	9	2017-02-17	37	2017-03-29	4	3	1	1	1	4	C4	1	1	2	1	1	0	0	0	9	2017-03-26	2017-03-26	2017-03-26	1	1	13	1	3	1	2017-04-05	11	0		1	1	0	1	1, 5	2	0
1	0	1289	152	C2X5C	2		1	2017-01-27	2017-04-05	68	2016-11-27	129	2017-04-05	4	4	1	5	2	4	T4	0	0	1	0	0	0	0	0	10	2017-04-04	2017-04-05	2017-04-05	1	1	22	1	2	3	2017-04-11	8	1	2	0	0	0	1	1, 3, 5	3	0
1	0	1367	153	C4U2E	1	63	1	2017-03-27	2017-04-06	10	2002-09-01	5331	2017-04-06	4	4	0	5	2	6	T6	0	0	4	0	0	0	0	0	8	2017-04-05	2017-04-06	2017-04-06	1	1	22	1	2	3	2017-04-12	8	1	2	0	0	0	0		0	0
1	0	1381	154	L7B6Q	2	68	1	2017-04-05	2017-04-07	2	1968-01-01	17994	2017-04-07	4	4	0	2	1	5	C5	0	1	3	0	0	1	0	3	6	2017-04-06	2017-04-07	2017-04-07	1	1	26	2	2	31	2017-04-14	9	0	0	0	1	0	1	1	1	0
1	0	1385	155	F3G2G	2	53	1	2017-04-06	2017-04-09	3	1984-01-01	12152	2017-04-09	4	4	0	1	2	6	T6	0	0	1	0	0	1	0	3	6	2017-04-07	2017-04-09	2017-04-09	2	1	41	2	3	31	2017-04-15	9	0	*	0	1	0	1	1,3,5	3	0
1	0	1405	156	Z6J5F	2	76	1	2017-04-11	2017-04-11	0	1959-01-01	21285	2017-04-11	4	4	0	3	2	10	T10	0	0	1	0	0	0	0	0	8	2017-04-11	2017-04-11	2017-04-11	1	2	17, 41	2	3	31	2017-04-16	6	0		1	1	0	0		0	0
1	1	1403	157	W2N6X	2	24	1	2017-04-13	2017-04-16	3	2017-01-01	105	2017-04-19	4	7	1	5	1	8	C8	0	1	2	0	0	1	0	2	11	2017-04-15	2017-04-16	2017-04-16	1	2	1, 2	2	3	3	2017-04-22	8	1	2	0	1	0	1	1	1	0
1	0	1404	158	U6B7X	1		1	2017-04-19	2017-04-20	1	1976-01-01	15085	2017-04-21	4	4	0	1	1	4	C4	1	0	1	0	0	0	0	0	5	2017-04-20	2017-04-20	2017-04-20	1	1	26	1	2	31	2017-04-30	11	0	0	1	0	0	0		0	0
1	0	1414	159	T3L7N	1	60	1	2017-04-25	2017-04-28	3	2017-04-02	26	2017-04-28	4	4	1	2	1	4	C4	1	1	4	0	0	0	0	0	7	2017-04-27	2017-04-28	2017-04-28	1	2	2, 26	2	3	24	2017-05-01	5	0	*	1	0	0	1	1, 7	2	0
1	0	1908	160	V5Q7G	1	32	1	2017-05-05	2017-05-06	1	2003-12-01	4905	2017-05-12	4	5	0	3	1	5	C5	0	1	2	0	1	0	0	0	31	2017-05-06	6/52017	6/52017	1	1	10	1	3	1	2017-05-15	10	1	1	0	0	0	1	1, 5	2	0
1	0	1425	161	C4W7Q	1	38	1	2017-05-08	2017-05-09	1	2007-01-01	3781	2017-05-09	4	5	0	1	1	6	C6	0	0	1	0	0	1	0	4	14	2017-05-09	2017-05-09	2017-05-09	1	4	13, 15, 17, 26	1, 2	3	5	2017-05-17	9	0	0	0	1	0	1	3	1	0
1	0	1397	SM-N1	N3C6Y	2	33	1	2017-04-20	2017-05-10	20	2017-01-06	124	2017-05-10	4	5	1	1	1	4	C4	1	0	1	0	0	1	0	2	11	2017-05-10	2017-05-10	2017-05-10	1	2	2, 22	1, 2	3	24	2017-05-16	7	0	0	0	1	0	1	1, 5	2	0
1		1355	162	R3Q3M	2	74	1	2017-03-21	2017-05-11	51	2016-12-21	141	2017-05-12	4	5	1	5	3	3	L3	0	1	3	0	0	0	0	0	13	2017-05-10	2017-05-12	2017-05-11	1	1	22	1	2	3	2017-05-16	7	0	0	1	0	0	1	1,3,6	3	0
1	0	1303	163	X3D4V	1	71	1	2017-02-03	2017-05-14	100	2016-11-20	175	2017-05-14	4	5	0	5	2	5	T5	0	1	2	0	0	0	0	0	14	2017-05-14	2017-05-14	2017-05-14	1	2	22, 42	2	3	24	2017-05-23	10	0		0	1	0	1	1, 5	2	0
1	0	1083	164	P3K6C	2	70	2	2016-09-01	2017-05-24	265	2016-06-15	343	2017-05-24	4	5	1	1	1	4	C4	1	1	2	1	1	0	0	0	15	2017-05-24	2017-05-24	2017-05-24	1	1	2	2	1	3	2017-05-26	3	1	2	0	1	0	1	1, 5	2
1		1448	165	V5K4C	1	59	1	2017-05-23	2017-05-25	2	1978-01-01	14389	2017-05-26	4	5	0	6	1	6	C6	0	1	D	0	0	0	0	0	6	2017-05-25	2017-05-26	2017-05-25	1	1	2	2	1	3	2017-05-26	2	0	0	0	1	0	1	1,3	2	0
1	0	1420	166	G7Y3Q	1	44	1	2017-05-07	2017-05-30	23	2016-01-17	499	2017-05-30	4	5	0	5	1	3	C3	1	1	4	0	0	0	0	0	7	2017-05-28	2017-05-30	2017-05-30	2	2	19, 22	1	3	3, 7	2017-06-16	20	1	2	0	0	0	1	1	1	0
1	0	1298	167	W5Q5T	1	78	1	2017-02-03	2017-06-02	119	2016-10-13	232	2017-06-02	3	6	1	5	2	7	T7	0	1	2	0	0	0	0	0	6	2017-06-01	2017-06-02	2017-06-02	1	1	41	2	3	13	2017-06-11	11	0	0	1	1	0	1	2	1	0
1	0	1296	168	O4S5H	1	72	1	2017-02-01	2017-06-02	121	1981-01-01	13301	2017-06-02	4	6	0	1	2	12	T12	0	1	2	0	0	1	0	3	8	2017-06-01	2017-06-02	2017-06-02	1	4	1, 2, 7, 43	2	3	4, 31	2017-06-11	11	1	1	0	1	0	0	0	0	0
1	0	1290	169	H4T2H	1	53	1	2017-02-01	2017-06-09	128	2016-11-27	194	2017-06-22	4	6	1	2	2	10	T10	0	0	1	1	0	1	0	2	10	2017-06-08	2017-06-09	2017-06-09	1	2	5,13	1	3	3	2017-06-16	9	0	0	1	0	0	1	1,5,8	3	0
1	0		170	W6L5B	1	36	1	2017-04-07	2017-06-13	67	2017-03-22	83	2017-06-14	4	6	1	1	2	3	T3	0	0	1	1	0	0	0	0	8	2017-06-11	2017-06-13	2017-06-13	2	1	21	1	2	3	2017-06-18	8	0	0	1	0	0	1	1, 3, 5	3	0
1	1	1459	SM-N2	M6B6Q	1	78	1	2017-05-30	2017-06-16	17	2017-05-09	38	2017-06-16	4	6	1	2	1	4	C4	1	1	4	0	0	0	0	0	8	2017-06-14	2016-06-16	2017-06-16	2	1	21	2	2	24	2017-06-25	12	0	0	0	1	0	1	1,3,5	3	0
1	0	1401	172	Y2I7Q	1	51	1	2017-04-13	2017-06-19	67	2010-01-01	2726	2017-06-23	4	6	1	5	1	2	C2	1	1	4	0	0	0	0	0	8	2017-06-18	2017-06-19	2017-06-19	1	1	2	2	1	31	2017-06-23	6	1	1	0	1	0	1	1, 2, 5	3	0
1	0		171	D7A2J	1	43	1	2016-09-23	2017-06-20	270	2001-01-01	6014	2017-06-23	4	6	0	2	2	6	T6	0	0	1	1	0	1	1	4	7	2017-06-19	2017-06-20	2017-06-20	1	2	8, 13	1	3	5	2017-07-04	16	0	0	0	0	1	1	1,5,7	3	0
1		1504	173	Y7Z4Q	1	32	1	2017-06-27	2017-06-28	1	2017-04-14	75	2017-06-28	4	7	1	3	1	7	C7	0	0	1	1	0	0	0	0	5	2017-06-28		2017-06-28	1	2	13,43	2	3	1	2017-07-05	8	1	1	0	1	0	1	1,5,7	3	0
1		1428	174	T7I5C	2	71	1	2017-05-04	2017-07-05	62	2017-03-19	108	2017-07-12	4	7	1	5	1	6	C6	0	0	1	0	0	0	0	0	12	2017-07-03	2017-07-12	2017-07-05	2	2	2,15	2	1 & 2	25	2017-07-10	8	0		1	1	0	1	5	1	0
1		1539	175	F3E2B	1	35	3	2017-07-10	2017-07-11	1	2006-01-01	4209	2017-07-12	4	7	0	1	1	5	C5	0	0	1	0	0	0	0	0	6	2017-07-10		2017-07-11	1	2	10,15	2	3 & 2	41	2017-07-24	15	0		0	1	0	1	3,8	2	0
1	1	1528	176	B3H6I	1	34	1	2017-07-13	2017-07-14	1	*		2017-09-01	4	9	0	*	2	3	T3	0	0	1	0	0	1	0	4	14	2017-07-13	2017-09-01	2017-07-14	1	2	13, 17	2	3 & 1	5	2017-07-20	8	0		0	1	0	1	1,7	2	0
1	0	1511	177	L5V4N	1	75	1	2017-07-05	2017-07-25	20	1973-04-18	16169	2017-07-26	4	7	0	1	2	10	T10	0	0	1	0	0	1	0	3	7	2017-07-25	2017-07-26	2017-07-25	1	1	1	2	3	26	2017-07-31	7	0		1	1	0	1	1,5	2	0
1		1354	178	S3C2Z	1	66	1	2017-03-16	2017-07-27	133	2017-02-07	170	2017-09-08	4	8	1	6	1	5	C5	1	1	3	1	0	0	0	0	11	2017-07-27		2017-07-27	1	1	10	1	3	30	2017-08-01	6	1	1	0	0	0	1	5	1	0
1		1549	179	B6I3V	2	51	1	2017-07-28	2017-07-31	3	*		2017-08-02	4	8	0	*	2	5	T5	0	0	1	0	0	1	1	4	5	2017-07-29		2017-07-31	2	1	13	1	3	4	2017-09-01	35	0		0	0	0	1	1,4,9	3	0
1		1480	180	Y2M6E	1	34	1	2017-06-13	2017-08-01	49	2017-06-02	60	2017-09-27	4	8	1	6	2	12	T12	0	1	3	0	0	0	0	0	0	2017-08-01		2017-08-01	1	1	22	1	2	3	2017-08-22	22	0		1	0	0	1	1,7	2	0
1		1550	181	I5I7H	1	54	1	2017-07-26	2017-08-02	7			2017-09-01	4	8	0		2	7	T7	0	0	1	1	0	1	0	1		2017-08-02		2017-08-02	1	1	42	2	3	3	2017-08-08	7				1
1			182	D3L4Z	1	75	1	2017-06-09	2017-08-03	55	2017-05-14	81	2017-09-08	4	8	1	5	1	5	C5	0	1	4	0	0	0	0	0	5	2017-08-03		2017-08-03	1	1	21	1	2	3	2017-08-07	5	1	1	0	0	1	1	1	1	0
1		1450	183	X4N4E	2	25	2	2017-05-25	2017-08-03	70	2017-04-17	108	2017-12-08	4	8	1	1	3	2	L2	0	1	2	0	0	0	0	0	5	2017-08-03		2017-08-03	1	1	21	1	2	3	2017-08-08	6	0		0	0	0	1	2,3	2	0
1		1415	184	I7G4M	1	63	1	2017-04-25	2017-08-07	104	2017-03-01	159	2017-08-09	4	8	1	5	1	4	C4	1	0	1	1	0	0	0	0	9	2017-08-06		2017-08-07	1	1	2	2	1	3	2017-08-10	5	0		0	1	0	1	5	1	0
1		1435	SM-N6	B5U5K	1	58	1	2017-05-05	2017-08-08	95	1998-01-01	7159	2017-08-09	4	8	0	5	2	11	T11	0	1	1	0	0	1	0	4	7	2017-08-08	2017-08-09	2017-08-08	1	1	1	2	3	31	2017-08-12	5	0		0	1	0	1	3	1	0
1		1576	185	M2H7P	1	46	3	2017-08-08	2017-08-11	3	2017-08-02	9	2017-10-27	4	10	0	5	2	10	T10	0	1	2	0	0	0	0	0	5	2017-08-11		2017-08-11	1	2	1,25	2	3, 3	3	2017-08-18	8	0		0	1	0	1	1,3,5	3	0
1		1594	186	Z7R7B	1	69	1	2017-08-01	2017-08-06	5	1973-06-15	16123	2017-09-13	4	9	1	5	1	4	C4	1	1	3	0	0	1	0	3	4	2017-08-06		2017-08-06	1	1	2	2	1	3,4	2017-08-12	7	0		0	1	0	0	*	0	0
1		1589	187	M4S7W	1	53	1	2017-08-07	2017-08-08	1	1997-01-01	7524	2017-09-15	4	9	0	1	2	6	T6	0	0	1	0	0	0	0	0	5	2017-08-08	2017-09-15	2017-08-08	1	2	2,13	2	1, 3	4	2017-08-21	14	0		0	1	0	1	1,3,5	3	0
1		1575	188	Y7D5W	1	55	1	2017-08-13	2017-08-14	1	1981-01-01	13374	2017-08-30	4	8	0	1	2	4	T4	0	0	1	0	0	1	0	0.75	4	2017-08-14		2017-08-14	1	4	2, 13, 17, 26	2	1,2,3	31	2017-10-21	69	0		0	1	0	1	1	1	0
1	1	1483	189	M2X2J	2	73	1	2017-06-15	2017-08-15	61	2017-05-28	79	2017-11-01	4	8	1	5	2	2	T2	0	1	4	0	0	0	0	0	8	2017-08-15		2017-08-15	1	1	21	1	2	3	2017-08-17	3	0		1	0	0	1	5	1	0
1		1573	190	B4C5Q	2	53	1	2017-08-22	2017-08-23	1	2015-07-15	770	2017-11-01	4	11	1	5	2	10	T10	0	1	2	0	0	1	1	2	*	2017-08-22		2017-08-23	1	1	2	2	1	3	2017-09-01	11	*	*	*	1	0	*	*	*	*
1		1607	191	Y2T2H	2	49	1	2017-09-03	2017-09-05	2	2012-01-01	2074	2017-11-03	4	9	0	5	2	10	T10	0	1	4	0	0	0	0	0	*	2017-09-04		2017-09-05	1	1	42	1	3	1	2017-09-09	6	*	*	*	0	0	*
1		1609	192	Z3O2R	1	37	1	2017-09-03	2017-09-05	2	2008-01-01	3535	2017-11-10	4	9	0	1	2	7	T7	0	0	1	0	0	0	0	3	1	2017-09-03		2017-09-05	2	2	13,22	1	3, 2	2	*	#VALUE!	0		0	0	0	0		0	0
1		1603	SM-N7	B6K7C	1	73	1	2017-03-09	2017-09-06	181	2016-12-19	261	2017-11-17	4	9	1	5	2	7	T7	0	1	3	0	0	0	0	0	*	2017-09-05		2017-09-06	1	1	1	2	3	1	2017-09-12	8	*		*	1	*	*	*	*	*
1		1451	193	W3I6T	1	84	1	2017-05-25	2017-09-08	106	2017-04-05	156	2017-11-22	4	9	1	5	1	4	C4	1	1	3	0	0	1	0	2	6	2017-09-07		2017-09-08	1	2	2,15	1	2,1	1	2017-09-18	12	0		0	0	0	1	5,3,1,8	4	0
1		1582	194	R2J2D	1	55	3	2017-08-04	2017-09-11	38	2017-06-03	100	2017-11-29	4	9	1	1	2	6	T6	0	1	3	0	0	0	0	0	8	2017-09-10		2017-09-11	1	2	2,21	2	1, 2	3	2017-10-11	32	0		0	1	0	1	1,5,7	3	0
1	1	1443	195	Z4E2V	2	69	1	2017-05-18	2017-09-20	125	2017-02-08	224	2017-12-20	4	9	1	6	1	5	C5	1	0	1	1	0	1	0	2	6	2017-09-19		2017-09-20	1	1	13	1	3	8	2017-09-24	6	0	0	1	1	0	1	1,8	2	0
1		1636	196	K7P7K	2	74	1	2017-09-19	2017-09-21	2	2017-04-16	158	2017-09-22	4	9	1	6	1	4	C4	1	0	1	1	1	0	0	0	9	2017-09-20		2017-09-21	1	1	1	2	3	1	2017-10-03	14	0		1	1	0	1	1,2,5	3	0
1		1647	197	Y2O3W	1	47	1	2017-10-04	2017-10-06	2	2007-01-01	3931	2017-11-15	4	10	0	3	1	5	C5	1	0	1	0	0	1	0	4		2017-10-05		2017-10-06	1	3	2,17,26	2	1,1,2	31	2017-10-15	11				1	0
1		1613	198	W6F2K	2	38	1	2017-09-17	2017-09-29	12	1997-01-01	7576	2017-10-04	4	9	0	5	2	4	T4	0	1	4	0	0	0	0	0	*	2017-09-28		2017-09-29	1	3	2,8,22	1	1, 2	3	2017-10-03	6	*		*	0	*	*	*		*
1		1536	SM-N8	C4Q5H	2	72	1	2017-07-12	2017-10-04	84	2017-05-23	134	2017-10-06	4	10	1	2	1	5	C5	1	1	3	0	0	0	0	0	10	2017-10-04		2017-10-04	1	1	21	1	2	3	2017-10-07	4	0		0	0	0	1	1,2,5	3	0
1		1555	SM-N9	W4L3W	2	77	1	2017-08-18	2017-10-06	49	2017-01-31	248	2017-10-11	4	10	1	6	1	2	C2	1	0	1	1	1	0	0	0	*	2017-10-06		2017-10-06	1	1	22	1	2	3	2017-10-11	6	*		*	1	*	*	*	*	*
1	1	1760	199	U7H5K	2	36	5	2017-08-29	2017-10-08	40	2017-08-02	67	2017-12-13	4	10	1	5	1	4	C4	1	1	3	0	0	0	0	0	6	2017-10-08		2017-10-08	1	2	2,22	2,1	1, 2	3	2017-10-16	9	0		1	1	0	1	1,2	2	0
1	0	1664	200	R2Q7W	1	60	1	2017-10-12	2017-10-13	1	1987-01-01	11243	2017-10-24	4	10	0	1	3	1	L1	0	1	2	0	0	1	0	3	4	2017-10-12		2017-10-13	1	1	13	2	3	7	2017-10-27	16	0		1	1	0	0		0	0
1	1	1669	201	F2C6H	1	73	1	2017-10-13	2017-10-16	3	2017-08-22	55	2017-12-06	4	10	1	6	2	12	T12	0	1	3	0	0	1	0	2	13	2017-10-15		2017-10-16	1	2	8,15	2	2	26	2017-10-31	17	0		1	1	0	1	1,5	2	0
1		1677	202	M4U2L	1	73	1	2017-10-16	2017-10-17	1	1963-01-01	20013	2017-10-18	4	10	0	1	2	5	T5	0	0	1	0	0	1	0	4	10	2017-10-16		2017-10-17	1	1	1	2	3	8	2017-10-22	7	1	1	0	1	0	1	3,5	2	0
1		1413	203	K4R3A	2	68	1	2017-04-21	2017-10-20	182	2017-03-26	208	2018-01-03	4	10	1	1	1	6	C6	1	0	1	1	0	0	0	0	3	2017-10-19		2017-10-20	1	1	21	1	2	3	2017-10-24	6	0		0	0	0	1	1,3,5	3	0
1		1635	204	K3F5U	1	21	6	2017-09-19	2017-10-25	36	2017-06-15	132	2018-01-05	4	10	1	1	4	2	S2	0	1	4	0	0	0	0	0	0	2017-10-24		2017-10-25	1	1	21	1	2	3	2017-11-07	15	0		0	0	0	1	2	1	0
1		1674	SM-N10	O3B5A	1	47	1	2017-10-12	2017-10-26	14	2017-07-24	94	2017-10-27	4	10	1	6	2	6	T6	0	0	1	0	0	0	0	0	3	2017-10-25		2017-10-26	1	2	1,2	2	1, 3	4	2017-11-08	15	0		1	1	0	1	1,3,5	3	0
1	1	1696	205	P6V2D	2	46	1	2017-11-06	2017-11-07	1	2002-01-01	5789	2017-11-08	4	11	0	5	2	10	T10	0	1	2	0	0	0	0	0	5	2017-11-07		2017-11-07	1	2	2,26	2	1, 2	2	2017-11-11	5	0		0	1	0	1	3	1	0
1		1696	206	Z5T2X	1	81	1	2017-11-09	2017-11-10	1	1960-01-01	21133	2017-11-10	4	11	0	1	2	12	T12	0	0	1	0	0	1	1	4	5	2017-11-09		2017-11-10	1	2	2,26	2	1, 2	5	2017-11-14	6	1	2	0	1	0	1	1	1	0
1		1701	207	O7N2B	1	36	1	2017-11-07	2017-11-12	5	2017-07-02	133	2017-11-15	4	11	1	6	2	10	T10	0	0	1	0	0	0	0	0	11	2017-11-10		2017-11-12	2	3	2,8,22	2	1, 2	3	2017-11-20	11	1	1	0	1	0	1	5	1	0
1		1478	208	N6R6N	1	46	2	2017-06-08	2017-11-12	157	2016-12-29	318	2017-11-15	4	11	1	5	1	5	C5	1	0	1	0	0	0	0	0	11	2017-11-12		2017-11-12	1	3	1,2,40	1,2	3, 1	3	2017-11-20	9	1	2	0	1	0	1	1,5,7	3	0
1		1704	209	N4C4L	1	32	2	2017-11-16	2017-11-16	0	2017-06-26	143	2017-11-17	4	11	1	4	1	6	C6	1	0	1	1	0	0	0	0	7	2017-11-14		2017-11-16	2	2	2,13	2	1,3	1	2017-11-23	10	0		1	1	0	1	1,2,5,7	4	0
1		1724	210	G7T7H	1	46	1	2017-11-24	2017-12-04	10	1997-11-24	7315	2018-01-31	4	12	1	1	2	6	T6	0	1	D	0	0	1	0	4	7	2017-12-02		2017-12-04	2	1	13	1	3	7	2017-12-27	26	0		0	0	0	0		0	0
1		1707	211	O6Z5W	1	79	1	2017-11-19	2017-11-20	1	1990-01-01	10185	2017-11-29	4	11	0	5	2	10	T10	0	0	1	0	0	1	0	4	5	2017-11-20		2017-11-20	1	1	26	2	2	5	2017-12-06	17	1	1	0	1	0	1	1	1	0
1		1282	212	V6Z7C	2	27	1	2017-01-19	2017-12-06	321	2016-10-31	401		4	12	1	5	1	4	C4	1	1	2	1	0	0	0	0	10	2017-12-05		2017-12-06	1	2	21,22	1	2	3	2017-12-10	6	0		0	0	0	1	1,5	2	0
1		1731	213	W5Y4T	2	70	1	2017-12-11	2017-12-15	4	1988-01-01	10941	2018-06-13	4	12	0	6	2	8	T8	0	1	2	0	0	1	0	3	4	2017-12-14		2017-12-15	1	1	26	2	2	2	2017-12-18	5	1	1	0	1	0	0		0	0
1	1	1670	214	Q4F2N	2	43	1	2017-07-20	2017-12-20	153	2017-03-31	264	2017-12-20	4	12	1	5	3	5	L5	0	1	2	0	0	0	0	0	7	2017-12-19		2017-12-20	1	1	22	1	2	3	2017-12-27	9	0		0	0	0	1	1,3,8	3	0
1		1597	215	O3L2C	2	78	2	2017-07-27	2017-12-27	153	2017-06-09	201	2018-01-03	4	12	1	5	1	3	C3	1	0	1	0	0	0	0	0	5	2017-12-26		2017-12-27	1	2	1,2	2	1, 3	1	2018-01-08	14	0		1	1	0	1	1,2,5	3	0
1	1	1623	216	Y7T6J	1	64	1	2017-09-28	2018-01-04	98	2017-06-20	198	2018-06-29	5	1	1	1	2	4	T4	0	0	1	1	0	0	0	0	7	2018-01-03		2018-01-04	1	2	2,22	1,2	1,2	3	2018-01-26	24	0		1	1	0	1	1,5	2	0
1		1740	217	V6R3Z	1	35	5	2017-12-18	2018-01-04	17	2013-01-01	1829	2018-06-29	5	1	0	1	1	5	C5	1	1	2	0	1	0	0	0		2018-01-03		2018-01-04	1	2	1,2	2	3,1	4	2018-01-22	20				1	0
1	0	1763	218	T3G2W	1	47	1	2018-01-10	2018-01-11	1	1988-01-01	10968	2018-07-03	5	1	0	1	3	1	L1	0	0	1	0	0	1	1	3	4	2018-01-10		2018-01-11	1	1	13	2	3	7	2018-03-06	56	0		1	1	0	0		0	0
1		1757	219	C6J4U	1	46	1	2018-01-03	2018-01-04	1	1996-01-01	8039	2018-07-04	5	1	0	1	2	6	T6	0	0	1	0	0	1	0	4		2018-01-03		2018-01-04	1	3	1,2,17	2	3, 1, 1	5	2018-01-17	15	*			1	0	*			*
1		1580	220	I5H4N	1	56	1	2017-08-08	2018-01-12	157	2003-01-01	5490	2018-07-04	5	1	0	1	1	4	C4	1	1	2	0	0	1	0	4	13	2018-01-12		2018-01-12	1	1	40	1	3	3	2018-01-22	11	1	2	0	0	0	1	3	1	0
1		1715	221	O5N3T	1	43	1	2017-11-17	2018-01-24	68	2017-07-11	197	2018-01-31	5	1	1	5	1	3	C3	1	1	2	0	0	0	0	0	11	2018-01-23		2018-01-24	1	1	0	2	3	1	2018-01-30	8	1	2	0	1	0	0		0	0
1		1778	222	K2R6A	1	50	1	2018-01-23	2018-01-25	2	2017-02-08	351	2018-01-31	5	1	1	1	1	4	C4	1	0	1	0	1	0	0	0	7	2018-01-24		2018-01-25	1	3	1,2,7	1,2	3, 1, 1	1	2018-03-07	43	1	1	0	1	0	1	5	1	0
1	1	1634	223	M6V6U	2	63	2	2017-09-19	2018-01-25	128	2017-09-02	145	2018-07-10	5	1	1	6	1	4	C4	1	1	3	0	1	0	0	0	8	2018-01-23		2018-01-25	2	1	1	2	3	4	2018-01-27	5	0		0	1	0	1	3,5	2	0
1		1708	224	Z3Y7S	1	75	1	2017-11-10	2018-01-30	81	2017-08-04	179	2018-02-02	5	1	1	5	3	2	L2	0	1	4	0	0	0	0	0	7	2018-01-30		2018-01-30	1	1	42	2	3	3	2018-02-05	7	1	2	0	1	0	0		0	0
1		1678	225	O5E6L	1	76	1	2017-10-20	2018-01-31	103	2017-09-15	138	2018-02-02	5	2	1	5	2	9	T9	0	1	3	0	0	0	0	0	11	2018-01-31		2018-01-31	1	2	10	2,1	3	3	2018-02-05	6	0		0	1	0	1	1, 5	2	0
1	1	1826	226	A2T5R	1	68	1	2018-02-23	2018-02-24	1	1990-01-01	10281	2018-07-11	5	2	0	1	2	6	T6	0	1	2	0	0	1	1	4	4	2018-02-24		2018-02-24	1	2	1,17	2	3, 1	5	2018-03-10	15	0		0	1	0	0		0	0
1	0	1657	227	R3X6S	1	34	1	2017-10-02	2018-02-26	147	2017-08-23	187	2018-07-13	5	2	1	1	2	9	T9	0	1	2	1	0	0	0	0	5	2018-02-25		2018-02-26	1	2	10,21	1,2	2, 3	3	2018-03-07	11	0		0	0	0	1	1,5	2	0
1		1813	228	P7P7F	1	26	1	2018-02-26	2018-02-28	2	2010-01-01	2980	2018-03-09	5	2	0	1	2	10	T10	0	1	2	0	0	0	0	0	3	2018-02-27		2018-02-28	1	1	26	2	2	2	2018-03-12	14	0		0	1	0	1	5	1	0
1	0	1833	229	K5W6P	1	42	5	2018-03-01	2018-03-02	1	2013-05-05	1762	2018-03-06	5	8	0	5	1	5	C5	0	0	1	0	0	0	0	0	4	2018-03-01		2018-03-02	1	3	8, 13, 32	1,2	3	14	2018-03-06	6	0		0	0	0	1	1, 5	2	0
1	0	1832	230	M4N4F	1	84	1	2018-03-01	2018-03-06	5	2017-11-04	122	2018-03-07	5	3	1	2	3	2	L2	0	1	3	0	0	0	0	0	11	2018-03-05		2018-03-06	1	3	1, 22, 42	2	3	24	2018-03-25	21	0	0	0	1	0	1	1, 2	2	0
1	0	1754	231	A4M6P	2	51	1	2017-12-27	2018-02-01	36	2017-10-12	112	2018-02-02	5	2	1	2	1	4	C4	1	1	4	0	0	0	0	0	7	2018-01-31		2018-02-01	1	1	21	1	2	3	2018-02-08	9	0		0	0	1	1	1	1	0
1	0	1789	232	D5G3Z	2	79	3	2018-02-06	2018-03-14	36	2018-01-18	55	2018-03-21	5	3	1	5	2	11	T11	0	1	3	0	0	0	0	0	11	2018-03-13		2018-03-14	1	1	22	1	2	3	2018-03-18	6	1	1	0	1	0	1	5	1	0
1	0	1806	SM-N11	L7W2J	1	61	1	2018-02-18	2018-03-14	24	2018-01-12	61	2018-03-14	5	3	1	5	2	6	T6	0	1	2	1	0	0	0	0	6	2018-03-12		2018-03-14	2	1	2	2	1	24	2018-03-19	8	0		0	0	0	1	1, 3, 5	3	0
1	0	1816	233	J7N7R	1	81	1	2018-03-06	2018-03-14	8	2010-08-01	2782	2018-03-14	5	3	0	2	2	12	T12	0	0	1	0	0	1	0	3	9	2018-03-14		2018-03-14	1	4	1,2,7,8	1,2	3	24	2018-04-08	26	1	1	0	1	0	1	1	1	0
1	0	1825	234	B6Q2Z	1	59	1	2018-02-28	2018-03-16	16	2002-01-01	5918	2018-03-21	5	3	0	3	2	6	T6	0	0	1	0	0	1	0	4	3	2018-03-16		2018-03-16	1	1	26	2	2	31	2018-03-24	9	0		0	0	0	1	2	1	0
1	0	1743	235	K3F5K	1	21	3	2017-12-08	2018-03-28	110	2017-09-14	195	2018-03-28	5	3	1	1	2	4	T4	0	1	3	1	0	0	0	0	7	2018-03-26		2018-03-28	2	1	22	1	2	3	2018-04-06	12	0		0	0	0	1	1, 5, 7	3	0
1	0	1668	236	O4F3H	1	22	1	2017-10-17	2018-04-01	166	2017-07-30	245	2018-04-18	5	4	1	3	1	5	C5	0	1	2	1	0	0	0	0	7	2018-03-31		2018-04-01	1	1	13	1	3	13	2018-04-08	9	0	0	0	0	0	1	1, 5, 7	3	0
1	0	1839	237	B6O3O	2	48	1	2018-03-09	2018-04-06	28	2017-11-07	150	2018-04-06	5	4	1	5	1	5	C5	0	1	4	0	0	0	0	0	5	2018-04-05		2018-04-06	1	1	22	1	2	3	2018-04-11	7	0	0	0	0	0	1	1, 3	2	0
1	0	1884	238	E7L6Q	1	55	1	2018-04-11	2018-04-13	2	2012-01-01	2294	2018-04-13	5	4	0	4	1	6	C6	0	0	1	0	0	1	0	3	11	2018-04-12		2018-04-13	1	1	41	1	3	1	2018-04-18	7	0		0	0	0	1	8	1	0
1	0	1821	239	I6D2T	1	61	2	2018-02-28	2018-04-17	48	2017-10-31	168	2018-04-17	5	4	1	5	1	4	C4	1	1	4	0	0	0	0	0	12	2018-04-15		2018-04-17	2	1	42	2	1	3	2018-04-19	5	1	1	0	0	0	1	1, 3	2	0
1	0	1755	240	H4V3W	1	82	1	2017-12-22	2018-04-20	119	2017-10-05	197	2018-04-20	5	4	1	2	1	4	C4	1	1	4	0	0	1	0	2	11	2018-04-19		2018-04-20	1	1	22	1	2	3	2018-04-24	6	0		1	0	0	1	1, 5	2	0
1		1903	241	X4O7H	1	79	1	2018-04-11	2018-04-20	9	2018-02-06	73	2018-05-16	5	5	1	6	1	5	C5	0	0	1	0	0	0	0	0	7	2018-04-20		2018-04-20	1	2	10,22	1,2	3,2	3	2018-05-07	18	1	1	1	1	0	0		0	1
1		1910	SM-N12	C2G7Z	2	79	1	2018-04-18	2018-05-04	16	2017-01-01	488	2018-06-20	5	5	1	6	2	12	T12	0	1	4	0	0	0	0	0	8	2018-05-03		2018-05-04	1	2	22,40	1	2,1	3	2018-05-08	6	0		0	0	0	1	3	1	0
1		1934	242	Q5D5G	1	53	1	2018-05-09	2018-05-11	2	1983-01-01	12914	2018-05-23	5	5	0	1	1	5	C5	1	1	4	0	1	1	0	2	7	2018-05-10		2018-05-11	1	1	26	2	2	31	2018-05-11	2	1	1	0	1	1	1	1,2,4	3	0
1		1756	243	Q7S5U	1	24	6	2017-12-22	2018-05-13	142	2016-09-11	609	2018-06-12	5	5	1	6	1	6	C6	1	1	3	0	0	0	0	0	8	2018-05-11		2018-05-13	2	1	22	1	2	3	2018-05-18	8	0		0	0	0	1	1,3,5,7	4	0
1	0	1928	244	D3Z7L	1	63	1	2018-04-25	2018-05-15	20	2018-02-04	100	2018-05-15	5	5	1	5	2	12	T12	0	1	4	0	0	0	0	0	10	2018-05-15		2018-05-15	1	1	13	1	3	8	2018-05-22	8	0		0	0	0	1	1, 3	2	0
1	1	1960	245	C4B5K	1	73	1	2018-05-15	2018-05-18	3	1996-01-01	8173	2018-06-01	5	5	0	6	2	9	T9	0	0	1	0	0	0	0	0	9	2018-05-17		2018-05-18	2	2	2,26	2	3, 2	31			0		0	1	1	1	1,4,5, 10	4	0
1	0	1841	246	C4N4C	1	50	1	2018-03-08	2018-05-23	76	2018-01-17	126	2018-05-23	5	5	1	2	1	4	C4	1	1	2	0	0	0	0	0	6	2018-05-22		2018-05-23	1	2	2, 42	2	3	3	2018-05-29	8	0		1	0	0	1	1, 5	2	0
1	0	1854	247	K6Z6Q	1	69	1	2018-03-28	2018-05-25	58	2017-10-30	207	2018-06-01	5	5	1	5	2	12	T12	0	1	3	0	0	1	1	2	15	2018-05-23		2018-05-25	2	5	2, 4, 8 , 19, 44	1, 2	3	3	2018-06-07	16	0		1	1	0	1	1, 2, 5	3	0
1		1938	248	M7L5S	1	52	1	2018-05-27	2018-05-30	3	1991-11-12	9696	2018-06-01	5	5	0	5	1	2	C2	1	0	1	0	0	0	0	0	6	2018-05-29		2018-05-30	1	1	25	2	3	3	2018-06-01	4	1	2	0	1	0	1	8	1	0
1		1942	249	M3G3O	1	45	3	2018-05-28	2018-05-30	2	2001-01-01	6358	2018-06-01	5	5	0	4	2	2	T2	0	1	3	0	0	0	0	0	10	2018-05-29		2018-05-30	1	1	13	2	3	2	2018-06-07	10	1	1	0	1	0	1	1,5	2	0
1		1870	250	S7U6P	2	65	1	2018-03-30	2018-06-06	68	2018-01-07	150	2018-06-20	5	6	1	5	2	12	T12	0	1	4	0	0	0	0	0	2	2018-06-05		2018-06-06	1	1	22	1	2	3	2018-06-12	8	0		0	0	0	1	1,2	2	0
1	0	2000	251	M5A5Y	1	29	1	2018-06-13	2018-06-15	2	2006-01-01	4548	2018-06-15	5	6	0	1	1	5	C5	0	0	1	0	0	0	0	0	2	2018-06-15		2018-06-15	1	1	26	2	2	31	2018-06-21	7	0		0	0	0	1	1, 5	2	0
1		2054	252	B2C6M	1	56	1	2018-07-18	2018-07-19	1	1981-01-01	13713	2018-07-19	5	7	0	3	1	5	C5	0	0	1	0	0	1	0	4	10	2018-07-18		2018-07-19	1	1	1	2	3	5	2018-08-01	15	0		0	1	0	1	3, 5	2	0
1		2001	253	S4K5H	1	58	3	2018-06-08	2018-07-23	45	2018-03-26	119	2018-07-23	5	7	1	2	1	6	C6	0	1	4	0	0	0	0	0	9	2018-07-22		2018-07-23	1	1	10	2	3	3	2018-08-06	16	1	2	0	1	0	0		0	0
1		2058	254	A2F7R	1	57	1	2018-07-23	2018-07-25	2	1996-06-15	8075	2018-07-25	5	7	0	5	2	1	T1	0	0	1	0	0	0	0	0	7	2018-07-24		2018-07-25	1	1	42	2	3	31	2018-07-31	8	1	1	0	1	0	0		0	0
1	1	2033	255	W7I4T	1	86	1	2018-07-05	2018-08-03	29	2018-04-04	121	2018-08-03	5	8	1	2	1	5	C5	0	1	2	0	0	0	0	0	14	2018-08-03		2018-08-03	1	4	1, 2, 14, 25	2	3, 1	26	2018-08-16	14	0		0	1	0	1	1, 2, 7	3	0
1		1598	256	K2Y6J	1	73	1	2017-08-03	2018-07-28	359	2015-01-09	1296	2018-07-28	5	7	1	3	1	3	C3	1	0	1	0	1	1	0	1	19	2018-07-27		2018-07-28	1	2	1, 2	2	3, 1	26	2018-07-31	5	0		1	1	0	1	1, 3, 5	3	0
1	0	2301	257	A4F2R	2	60	1	2018-07-06	2018-08-14	39	2018-04-28	108	2018-08-14	5	8	1	5	2	12	T12	0	1	2	0	0	0	0	0	7	2018-08-14		2018-08-14	1	1	21	1	2	3	2018-08-19	6	0		0	0	0	1	1, 5	2	0
1	0	2046	258	H5R7K	1	26	1	2018-07-16	2018-08-17	32	2017-08-14	368	2018-08-17	5	8	1	5	2	8	T8	0	1	3	0	0	1	1	3	16	2018-08-16		2018-08-17	1	1	26	2	2	5	2018-08-23	8	1	2	0	1	0	1	1, 3, 6	3	0
1	0	1905	259	D7J2R	1	54	1	2018-04-07	2018-08-20	135	2017-10-23	301	2018-08-20	5	8	1	5	1	2	C2	1	1	4	0	0	0	0	0	12	2018-08-19		2018-08-20	1	3	22, 29, 42	1	3	27	2018-09-13	26	0		1	0	0	1	4, 5	2	0
1	0	2040	260	W4P2B	1	84	1	2018-07-02	2018-08-23	52	2018-03-26	150	2018-08-23	5	8	1	2	1	3	C3	1	1	4	0	0	0	0	0	11	2018-08-23		2018-08-23	1	1	8	1	2	3	2018-09-01	10	0		0	0	0	1	1	1	0
1	0	2135	261	T5Z5Z	1	75	1	2018-08-22	2018-08-24	2	2009-02-10	3482	2018-08-24	5	8	0	5	1	4	C4	1	1	3	0	0	0	0	0	5	2018-08-23		2018-08-24	1	1	21	1	2	31	*	#VALUE!	0		1	0	0	0		0	0
1	0	2053	262	O7A3Z	1	41	1	2018-07-12	2018-08-27	46	2018-04-26	123	2018-08-27	5	8	1	5	2	12	T12	0	1	4	0	0	0	0	0	13	2018-08-25		2018-08-27	2	1	22	1	2	3	2018-08-29	5	0		0	0	0	1	1,2,3	3	0
1		1971	263	P5C2Z	1	48	1	2018-06-12	2018-08-30	79	2018-05-20	102	2018-08-30	5	8	1	1	1	6	C6	0	1	4	0	0	0	0	0	6	2018-08-29		2018-08-30	1	1	4	1	2	42	2018-09-07	10	0		1	0	0	1	1, 7	2	0
1		2079	264	C3M5J	2	79	1	2018-08-06	2018-08-29	23	2018-07-07	53	2018-08-29	5	8	1	5	1	3	C3	1	1	4	0	0	0	0	0	17	2018-08-28		2018-08-29	1	1	22	1	2	3	2018-09-03	7	1	1	0	0	0	1	1	1	0
1	0	2061	265	D6W5R	1	73	1	2018-07-29	2018-09-03	36	2018-06-05	90	2018-09-17	5	9	1	5	1	5	C5	0	1	4	0	0	0	0	0	11	2018-09-02		2018-09-03	1	1	42	2	3	3	2018-09-10	9	0		0	0	0	0	0	0	0
1	0	2072	266	D3Z4U	1	55	1	2018-07-30	2018-09-04	36	2018-05-01	126	2018-09-04	5	9	1	2	1	6	C6	0	1	2	0	0	1	1	2	6	2018-09-04		2018-09-04	1	1	42	2	3	3	2018-09-08	5	0	*	0	1	0	1	1, 5	2	0
1	0	2099	267	X3J2Z	1	72	1	2018-09-04	2018-09-05	1	2015-08-22	1110	2018-09-05	5	9	0	2	1	4	C4	1	1	4	0	0	1	0	2	14	2018-09-04		2018-09-05	1	1	2, 22	1, 2	3	3	2018-09-11	8	1	2	0	1	0	1	1, 2, 5	3	0
1		2140	268	T6V6D	1	41	1	2018-09-26	2018-09-28	2	2005-12-24	4661	2018-09-28	5	9	0	2	1	6	C6	0	0	1	0	0	1	0	2	15	2018-09-27		2018-09-28	1	3	1,2,26	2	3,2,1	1, 31	2018-10-13	17	0	*	0	1	0	1	7,8	2	0
1		2145	269	X3P7Z	1	81	1	2018-09-27	2018-09-29	2	2018-07-01	90	2018-09-29	5	9	1	2	1	4	C4	1	1	4	0	0	0	0	0	8	2018-09-28		2018-09-29	1	4	1,2,8,42	1,2	3,3,1, 2	3	2018-10-08	11	0	*	0	0	0	1	1	1	0
2	0		OS01	Y6D2Z	1	64	1	2014-11-05	2014-11-14	9	2014-11-01	13	2014-11-14	1	11	1	2	1	3	C3	1	1	D	0	0	0	0	n/a	7	2014-11-14		2014-11-15	1	1	21	1	2	3	2014-11-19	5	1	unknown	1	0	0	1	1,2	2	0
2	0		OS02	K3H2K	2	56	1	2015-01-29	2015-01-31	2	2015-01-28	3	2015-01-31	2	1	1	2	2	10	T10	0	0	A	0	0	0	0	n/a	9	2015-01-31		2015-01-31	0	1	10	1	3	4	2015-02-07	7	0	n/a	0	0	1	1	1,2	2	0
2	0		OS03	R6M6A	1	63	1	2015-02-23	2015-03-27	32	2015-02-19	36	2015-03-27	2	3	1	2	1	3	C3	1	1	C	0	0	0	0	n/a	11	2015-03-27		2015-03-28	1	1	10	1	3	1	2015-04-02	7	0	n/a	0	0	1	1	1,2	2	0
2	1		OS05	N6X2I	1	66	1	2015-04-28	2015-04-29	1	2014-04-02	392	2015-04-29	2	4	1	2	1	4	C4	1	1	C	1	0	0	0	n/a	15	2015-04-28		2015-04-29	1	2	1,2	2	3,1	1	withdrawn	withdrawn	1	unknown	0	1	0	0		0	0
2	0		OS04	Q3F4T	2	22	1	2015-01-20	2015-04-14	84	2015-01-09	95	2015-04-14	2	4	1	1	1	4	C4	1	1	B	1	0	0	0	n/a	12	2015-04-13		2015-04-14	1	1	13	1	3	8	2015-04-19	7	1	unknown	0	0	0	1	2	1	0
2	0		OS06	U6C5U	1	59	1	2015-03-06	2015-05-06	61	2015-02-20	75	2015-05-06	2	5	1	2	2	10	T10	0	1	D	1	0	0	0	n/a	12	2015-05-05		2015-05-06	1	1	21	1	2	3	2015-05-13	9	1	unknown	0	0	0	1	1	1	0
2	0		OS07	T3A4Z	1	19	1	2015-05-13	2015-05-28	15	2015-03-27	62	2015-05-28	2	5	1	1	1	8	C8	0	1	C	1	1	1	0	1	12	2015-05-27		2015-05-28	1	1	5	3	2	12	2015-06-01	7	1	unknown	0	0	0	1	1	1	0
2	0		OS08	M3Y5M	1	56	1	2015-04-30	2015-06-11	42	2015-02-11	120	2015-06-11	2	6	1	2	1	4	C4	1	0	A	1	1	0	0	n/a	14	2015-06-10		2015-06-11	1	1	10	1	3	3	2015-06-23	13	0	unknown	0	0	1	1	1,2	2	0
2	0		OS09	K3O4Q	2	61	1	2015-05-09	2015-06-18	40	2015-04-28	51	2015-06-18	2	6	1	5	2	5	T5	0	0	A	0	0	0	0	n/a	10	2015-06-18		2015-06-18	0	1	21	1	2	3	2015-06-24	7	1	unknown	0	0	1	1	1,2	2	0
2	0		OS-N1	X6N6C	2	35	1	2015-05-17	2015-07-16	60	2013-07-01	745	2015-07-17	2	7	0	5	1	4	C4	1	1	C	0	0	0	0	n/a	18	2015-07-16		2015-07-17	1	1	13	1	3	8	2015-07-21	6	0	n/a	1	0	0	1	1,7	2	0
2	1		OS-N5	V6H7J	1	52	1	2015-06-04	2015-07-26	52	2015-04-02	115	2015-07-27	2	7	1	1	2	3	T3	0	0	A	1	1	1	0	2	14	2015-07-25		2015-07-26	1	1	21	1	2	3	2015-07-31	7	1	unknown	0	0	0	1	sodium picosulphate, prn	1	0
2	1		OS-N2	E4F6A	2	71	1	2015-07-16	2015-07-27	11	2015-06-25	32	2015-07-27	2	7	1	5	2	4	T4	0	1	C	0	0	0	0	n/a	14	2015-07-26		2015-07-27	1	1	21	1	2	3	2015-08-02	7	1	unknown	0	0	0	1	1 and sodium picosulphate, prn	2	0
2	1		OS-N3	F5J3Z	1	28	1	2015-07-23	2015-07-30	7	2015-05-24	67	2015-07-30	2	7	1	1	2	12	T12	0	0	A	1	1	0	0	n/a	7	2015-07-29		2015-07-30	1	1	1	2	3	1	2015-08-03	6	1	unknown	0	0	0	1	1,2	2	0
2	0		OS-N4	N4R2Q	2	66	1	2015-06-11	2015-09-17	98	2015-05-24	116	2015-09-17	2	9	1	2	1	2	C2	1	1	C	0	0	1	0	1	9	2015-09-16		2015-09-17	1	1	17	1	1	39	2015-09-23	7	0	n/a	0	1	0	1	1,2	2	0
2	0		OS-N6	I5C7G	1	36	1	2015-09-21	2015-09-25	4	2015-09-18	7	2015-09-25	2	9	1	3	3	4	L4	0	0	A	0	0	0	0	n/a	13	2015-09-25		2015-09-25	0	1	13	1	3	1	2015-09-29	5	1	2	0	0	0	1	1,2	2	0
2	1		OS10	B5L5K	2	61	1	2015-10-09	2015-11-28	50	2015-09-28	61	2015-11-28	2	11	1	5	1	4	C4	1	1	D	0	0	0	0	n/a	10	2015-11-27		2015-11-28	1	1	40	1	3	3	2015-11-30	3	0	n/a	0	0	0	1	1,2,7	3	0
2	0		OS11	D6A2I	1	61	1	2015-11-27	2015-12-02	5	2015-11-21	11	2015-12-02	2	12	1	2	1	2	C2	1	1	D	0	0	1	0	1	10	2015-11-30		2015-12-02	2	2	4,40	1	2,3	1,3	2015-12-05	6	1	unknown	0	0	1	1	1,2	2	0
2	0		OS12	N2U3Z	1	41	1	2015-09-01	2016-01-08	129	2015-07-11	181	2016-01-08	3	1	1	1	2	3	T3	0	0	A	1	1	1	0	2	5	2016-01-08		2016-01-08	0	1	4	1	2	1	2016-01-14	7	1	unknown	0	0	0	1	1	1	0
2	0		OS13	A6Z3M	1	25	1	2015-11-02	2016-01-18	77	2015-10-06	104	2016-01-18	3	1	1	1	2	4	T4	0	1	B	1	0	0	0	n/a	10	2016-01-17		2016-01-18	1	2	21 and 1 day of cefuroxine	1	2	3	2016-01-25	9	1	2	0	0	1	1	1,2,7,6	4	0
2	0		OS14	M5Y4S	1	51	2	2016-02-02	2016-02-16	14	2016-01-27	20	2016-02-16	3	2	1	2	1	2	C2	1	1	C	0	0	0	0	n/a	14	2016-02-15		2016-02-16	1	1	21	1	2	3	2016-02-21	7	1	unknown	0	0	1	1	1,2	2	0
2	0		OS15	I2O6T	2	82	1	2016-02-16	2016-03-01	14	2016-02-12	18	2016-03-01	3	3	1	2	1	5	C5	0	1	C	0	0	0	0	n/a	9	2016-03-01		2016-03-01	0	1	21	1	2	3	2016-03-06	5	1	unknown	0	1	0	1	1,2	2	0
2	0		OSN7	A2J4Y	1	20	1	2016-02-29	2016-03-08	8	2016-02-22	15	2016-03-08	3	3	1	1	1	8	C8	0	0	A	0	0	0	0	n/a	9	2016-03-07		2016-03-08	1	2	7,8	2,1	1,2	8	2016-03-18	11	1	unknown	0	0	1	1	1,2	2	0
2	1		OS16	R3X4U	1	21	2	2016-03-01	2016-03-16	15	2016-02-07	38	2016-03-16	3	3	1	1	2	4	T4	0	1	B	1	1	1	0	3	unknown	2016-03-16			*	2	13,17	2	1,3	5	withdrawn	withdrawn	unknown	n/a	unknown	1	unknown	unknown	unknown	unknown	0
2	0		OSN8	U6Q3P	2	72	1	2015-12-21	2016-03-21	91	2015-12-13	99	2016-03-21	3	3	1	2	1	2	C2	1	1	C	0	0	0	0	n/a	17	2016-03-20		2016-03-21	1	1	21	1	2	3	2016-03-26	6	0	n/a	1	1	0	1	1,2	2	0
2	0		OS17	I3O7V	1	72	1	2016-03-04	2016-04-15	42	2016-01-11	95	2016-04-15	3	4	1	1	1	5	C5	0	0	A	1	0	0	0	n/a	11	2016-04-14		2016-04-15	1	2	4,21	1	2	3	2016-04-23	10	1	unknown	0	1	0	1	1	1	0
2	0		OS18	D3I5H	1	46	1	2016-03-11	2016-05-01	51	2016-03-08	54	2016-05-01	3	5	1	3	3	3	L3	0	1	B	0	0	0	0	n/a	10	2016-05-01		2016-05-01	0	1	21	1	2	3	2016-05-05	5	1	unknown	0	0	0	1	1	1	0
2	0		OS19	E5N7F	2	75	1	2016-02-21	2016-05-06	75	2016-02-10	86	2016-05-06	3	5	1	2	1	5	C5	0	1	B	0	0	0	0	n/a	15	2016-05-06		2016-05-06	0	1	21	1	2	3	2016-05-11	5	1	unknown	0	1	0	1	1,2	2	0
2	1		OS20	U4G7R	1	73	2	2016-05-25	2016-06-10	16	2016-05-18	23	2016-06-10	3	6	1	2	1	4	C4	1	0	A	0	0	1	0	1	10	2016-06-09		2016-06-11	2	2	21,2	2	1,2	3	2016-06-19	10	1	unknown	0	1	0	1	1,3	2	0
2	1		OS21	L5A5C	1	42	1	2016-05-19	2016-06-15	27	2016-03-25	82	2016-05-16	3	5	1	1	1	5	C5	0	1	B	1	1	0	0	n/a	13	2016-06-15		2016-06-16	1	1	1	2	3	4	2016-06-22	7	1	unknown	0	1	1	1	1	1	0
2	0		OS22	K3M4Q	2	63	1	2016-06-10	2016-06-16	6	2016-03-28	80	2016-06-16	3	6	1	2	1	6	C6	0	1	C	0	0	0	0	n/a	13	2016-06-16		2016-06-17	1	1	1	2	3	1	2016-06-21	6	1	unknown	0	1	0	1	3	1	0
2	0		OS23	G6L3X	1	65	1	2016-06-08	2016-06-23	15	2016-04-28	56	2016-06-24	3	6	1	5	3	2	L2	0	1	C	0	0	0	0	n/a	13	2016-06-23		24//06/2016	1	1	21	1	2	3	2016-06-30	7	1	unknown	0	1	0	1	1,macrogol	2	0
2	0		OS24	V2U3L	1	35	1	2016-06-21	2016-06-27	6	2016-04-02	86	2016-06-27	3	6	1	3	1	4	C4	1	0	A	1	1	0	0	n/a	12	2016-06-25		2016-06-27	2	1	21	1	2	3	2016-06-29	5	1	unknown	0	1	0	1	1	1	0
2	0		OS25	S4K5V	2	45	1	2015-05-12	2016-07-20	435	2015-05-12	435	2016-07-21	3	7	1	5	2	11	T11	0	1	C	0	0	0	0	n/a	21	2016-07-20		2016-07-21	1	1	11	1	2	25	2016-07-28	8	0	n/a	1	1	0	1	1,2	2	0
2	0		OS26	J3W7O	2	53	1	2016-06-26	2016-07-26	30	2016-06-17	39	2016-07-26	3	7	1	2	2	8	T8	0	1	D	0	0	0	0	n/a	18	2016-07-25		2016-07-26	1	1	22	1	2	3	2016-08-02	8	1	unknown	0	1	0	1	1	1	0
2	0		OS27	P7F3R	2	49	1	2016-06-13	2016-09-20	99	2016-05-20	123	2016-09-21	3	9	1	2	2	11	T11	0	0	A	0	0	0	0	n/a	17	2016-09-20		2016-09-21	1	2	21,22	1	2	3	2016-09-25	5	1	unknown	0	0	0	1	1,2	2	0
2	0		OS28	G2N4P	1	75	1	2016-07-27	2016-09-26	61	2016-06-23	95	2016-09-26	3	9	1	2	3	1	L1	0	1	B	0	0	0	0	n/a	18	2016-09-25		2016-09-27	2	1	1	2	3	3	03/10/1016	9	0	n/a	0	1	0	1	1	1	0
2	0		OS31	Z6S4V	1	36	1	2016-08-08	2016-10-09	62	2016-07-04	97	2016-10-10	3	10	1	1	2	6	T6	0	0	A	1	0	0	0	n/a	11	2016-10-09		2016-10-10	1	1	21	1	2	3	2016-10-15	6	1	unknown	0	0	0	1	1,2	2	0
2	0		OS29	G5J6U	1	67	1	2016-10-04	2016-10-09	5	2016-08-30	40	2016-10-10	3	10	1	2	1	4	C4	1	1	C	0	0	0	0	n/a	14	2016-10-08		2016-10-10	2	1	8	1	2	3	2016-10-14	6	1	unknown	0	1	0	1	1,2	2	0
2	0		OS30	N5J3B	1	53	3	2006-11-05	2016-11-16	3664	2016-10-12	35	2016-11-16	3	11	1	5	2	3	T3	0	0	A	0	0	0	0	n/a	7	2016-11-16		2016-11-17	1	1	21	1	2	3	2016-12-02	16	1	unknown	0	0	0	1	1,2	2	0
2	0		OS32	A2Y6G	2	24	1	2016-11-17	2018-11-18	731	2016-11-11	737	2016-11-21	3	11	1	1	3	2	L2	0	0	A	0	0	0	0	n/a	11	2016-11-18		2016-11-19	1	1	21	1	2	3	2016-11-28	10	1	unknown	0	0	1	1	1,2,7	3	0
2	0		OS33	U5C4I	1	24	1	2016-12-28	2017-02-28	62	2016-12-22	68	2017-02-28	4	2	1	2	2	11	T11	0	0	A	0	0	0	0	n/a	14	2017-02-27		2017-03-01	2	1	10	1	3	8	2017-03-04	6	1	unknown	0	0	0	1	1,2	2	0
2	0		OS34	P7P5D	1	35	1	2017-01-26	2017-03-16	49	2016-08-07	221	2017-03-16	4	3	1	1	2	2	T2	0	0	A	1	0	0	0	n/a	15	2017-03-16		2017-03-16	0	1	21	1	2	3	2017-03-21	6	1	unknown	0	0	0	1	1,2,8	3	0
2	0		OS35	K7X2L	1	65	1	2016-12-31	2017-03-18	77	2016-12-13	95	2017-03-18	4	3	1	2	1	4	C4	1	1	C	0	0	0	0	n/a	16	2017-03-17		2017-03-19	2	1	21	1	2	3	2017-03-21	5	0	n/a	0	0	0	1	1	1	0
2	0		OS36	A3K2W	1	69	1	2016-12-06	2017-03-23	107	2016-09-06	198	2017-03-23	4	3	1	2	1	4	C4	1	1	C	1	1	0	0	n/a	10	2017-03-23		2017-03-24	1	1	21	1	2	3	2017-03-27	5	0	n/a	0	0	0	1	1,2	2	0
2	1		OS37	B5P5Q	1	56	1	2017-03-30	2017-03-30	0	2017-03-24	6	2017-03-30	4	3	1	1	1	7	C7	0	0	A	1	0	0	0	n/a	unknown	2017-03-30		withdrawn	*	1	1	2	3	1	withdrawn	withdrawn	unknown	unknown	unknown	unknown	unknown	unknown	unknown	unknown	0
2	1		OSN9	O2F5G	1	61	1	2017-01-18	2017-04-08	80	2016-09-24	196	2017-04-08	4	4	1	1	1	2	C2	1	0	A	1	0	0	0	n/a	7	2017-04-07		2017-04-09	2	1	21	1	2	3	withdrawn	withdrawn	0	n/a	0	0	0	1	1,2	2	0
2	0		OS38	W5F5K	1	47	1	2017-03-07	2017-04-19	43	1990-04-15	9866	2017-04-20	4	4	0	3	1	3	C3	1	0	A	0	0	1	1	4	13	2017-04-19		2017-04-20	1	1	10	1	3	8	2017-04-24	5	1	unknown	0	0	0	1	1,2	2	0
2	0		OSN10	T3E3H	2	50	1	2017-04-16	2017-05-05	19	2017-04-16	19	2017-05-05	4	5	1	5	3	1	L1	0	0	A	0	0	0	0	n/a	9	2017-05-07		2017-05-09	2	1	21	1	2	3	2017-05-12	5	1	unknown	0	0	0	1	1,2	2	0
2	0		OS39	P4I6P	2	56	1	2017-02-15	2017-05-12	86	2017-02-04	97	2017-05-12	4	5	1	2	1	5	C5	0	1	C	0	0	0	0	n/a	19	2017-05-11		2007-05-12	1	1	22	1	2	3	2017-05-18	7	1	unknown	0	0	0	1	1,2,5, enema	4	0
2	0		OS40	Y2M5X	1	63	1	2017-03-09	2017-05-15	67	2017-01-29	106	2017-05-15	4	5	1	2	3	1	L1	0	0	A	1	0	0	0	n/a	8	2017-05-13		2017-05-15	2	1	8	1	2	8	2017-05-31	19	0	n/a	1	0	0	1	1	1	0
2	0		OS41	I3I6N	2	52	1	2017-03-15	2017-05-31	77	2017-02-07	113	2017-05-31	4	5	1	2	1	5	C5	0	1	C	0	0	0	0	n/a	13	2017-05-30		2017-05-31	1	1	40	1	3	1	2017-06-13	14	1	unknown	0	0	0	1	1,2	2	0
2	1		OS42	W5K3I	1	70	1	2017-05-06	2017-06-12	37	2017-02-15	117	2017-06-12	4	6	1	5	2	9	T9	0	0	A	0	0	1	0	3	12	2017-06-11		2017-06-12	1	1	21	1	2	3	2017-06-15	5	0	unknown	0	1	0	1	1,2	2	0
2	0		OS43	I5A4U	1	62	1	2017-06-08	2017-06-15	7	2017-06-03	12	2017-06-16	4	6	1	1	1	4	C4	1	1	C	0	0	1	1	2	12	2017-06-14		2017-06-15	1	2	10,2	1,2	3,1	3	2017-06-21	7	1	unknown	0	1	1	1	1,2	2	0
2	0		OS44	P5D4N	1	57	1	2017-05-04	2017-06-22	49	2017-03-24	90	2017-06-22	4	6	0	1	1	7	C7	0	0	A	1	0	1	0	3	11	2017-06-21		2017-06-22	1	3	13,17,21	2,1	3,1,2	5,3	2017-07-13	22	1	unknown	0	1	0	1	1,2	2	0
2	0		OS45	X3D6G	1	48	1	2017-08-09	2017-08-21	12	2017-07-25	27	2017-08-21	4	8	1	1	2	4	T4	0	0	A	1	0	1	0	2	10	2017-08-20		2017-08-21	1	1	21	1	2	3	2017-08-25	5	0	n/a	1	1	0	1	1,7	2	0
2	0		OS46	C4X2A	1	46	1	2017-09-20	2017-09-26	6	2017-08-27	30	2017-09-26	4	9	1	2	1	4	C4	1	1	C	0	0	1	0	2	9	2017-09-26		2017-09-26	0	1	2	2	1	44	2017-09-29	4	1	unknown	0	1	0	1	1,5	2	0
2	0		OS47	S4K4C	1	60	3	2017-09-14	2017-10-05	21	2017-07-15	82	2017-10-05	4	10	1	2	1	4	C4	1	1	B	0	0	0	0	n/a	9	2017-10-04		2017-10-05	1	1	10	1	3	1	2017-10-09	6	0	n/a	1	1	0	1	1,2	2	0
2	0		OSN11	F7T3M	1	57	1	2017-10-06	2017-10-12	6	2017-09-20	22	2017-10-12	4	10	1	5	2	8	T8	0	1	B	0	0	0	0	n/a	8	2017-10-12		2017-10-12	0	1	2	2	1	3	2017-10-15	4	1	unknown	0	1	0	1	1,2	2	0
2	0		OS60	L3N6T	1	56	1	2017-10-12	2017-10-13	1	2017-10-10	3	2017-10-13	4	10	1	2	1	4	C4	1	1	C	0	0	0	0	n/a	11	2017-10-12		2017-10-13	1	2	2,BENZYLPENICILLIN	2	1,?	3	2017-10-17	5	1	unknown	0	1	0	1	1,2	2	0
2	0		OS48	O2Q7Z	1	44	1	2017-09-28	2017-10-20	22	2017-08-30	51	2017-10-20	4	10	1	2	2	3	T3	0	0	A	0	0	0	0	n/a	11	2017-10-19		2017-10-20	1	2	21,PENICILLIN V	1	2, ?	3	2017-10-26	7	1	unknown	0	1	0	1	1,2	2	0
2	1		OS49	E4W4K	1	20	1	2017-08-29	2017-10-23	55	2017-08-20	64	2017-10-23	4	10	1	1	1	5	C5	0	0	A	0	0	0	0	n/a	7	2017-10-22		2017-10-23	1	2	2,BENZYLPENICILLIN	2	1,?	3	2017-10-26	5	1	unknown	0	1	0	1	1,2	2	0
2	0		OS50	H5D2K	1	72	1	2017-09-09	2017-10-25	46	2001-06-28	5963	2017-10-26	4	10	0	3	1	5	C5	0	1	C	0	0	0	0	n/a	12	2017-10-25		2017-10-26	1	1	21	1	2	3	2017-11-01	7	1	unknown	0	1	1	1	1,2	2	0
2	0		OSN12	I5G6V	1	21	1	2017-11-04	2017-11-09	5	2017-10-15	25	2017-11-09	4	11	1	2	2	7	T7	0	0	A	0	0	1	0	1	12	2017-11-08		2017-11-09	1	1	21	1	2	3	2017-11-28	14	1	unknown	0	0	0	1	1,2	2	0
2	0		OS51	P2H2O	2	54	1	2017-10-18	2017-11-16	29	2017-08-09	99	2017-11-16	4	11	1	2	1	4	C4	1	0	A	0	0	0	0	n/a	13	2017-11-15		2017-11-16	1	1	40	1	3	3	2017-11-20	5	1	unknown	0	1	0	1	7	1	0
2	1		OS52	P2A5V	2	56	1	2017-10-09	2017-11-21	43	2017-09-25	57	2017-11-21	4	11	1	2	1	5	C5	0	1	D	0	0	0	0	n/a	10	2017-11-21		2017-11-21	0	1	1	2	3	3	2017-11-23	3	1	unknown	0	0	0	1	1,2	2	0
2	0		OS53	I4V2U	1	77	1	2018-02-06	2018-02-15	9	2017-09-19	149	2018-02-15	5	2	1	5	1	4	C4	1	0	A	1	0	0	0	n/a	20	2018-02-14		2018-02-15	1	1	31	3	2	29	2018-02-22	8	1	unknown	0	1	0	1	1,8	2	0
2	0		OS54	J6O3A	1	20	1	2018-03-20	2018-04-23	34	2018-01-27	86	2018-04-23	5	4	1	3	1	5	C5	0	1	B	1	1	0	0	n/a	4	2018-04-23		2018-04-23	0	1	21	1	2	3	2018-04-28	6	0	n/a	1	1	0	1	1,2	2	0
2	1		OS55	C5H7N	1	79	1	2018-06-05	2018-06-08	3	2018-05-15	24	2018-06-08	5	6	1	2	1	2	C2	1	1	D	0	0	0	0	n/a	11	2018-06-07		2018-06-08	1	1	2	2	1	3	2018-06-08	2	0	n/a	1	1	0	0	N/A	0	0
2	0		OS56	V5W7V	1	42	3	2018-07-04	2018-07-16	12	2018-05-20	57	2018-07-16	5	7	1	1	1	4	C4	1	1	C	0	0	0	0	n/a	15	2018-07-16		2018-07-17	1	1	15	1	2	30	2018-07-23	7	0	n/a	1	1	0	1	1,2,7	3	0
3	0		TS-001	D7U5Q	1	23	1	2017-09-19	2017-11-01	43	2017-08-31	62	2017-11-01	4	11	1	1	1	6	C6	0	1	2	1	0	0			6	2017-11-01	2017-11-01	2017-11-03	2	1	21	1	2	2	2017-11-04	3	1	1	0	0	0	0			0
3	0		TS-002	X4Q5M	1	27	1	2017-10-25	2017-11-10	16	2017-10-21	20	2017-11-10	4	11	1	5	2	11	T11	0	1	3	0	0	0			2	2017-11-12	2017-11-10	2017-11-13	1	1	21	1	2	41	2017-11-15	3	1	1	0	0	0	1	1,2	2	0
3	0		TS-003	K3R3J	2	58	1	2017-11-13	2017-11-14	1	2000-05-24	6383	2017-12-14	4	11	0	2	2	9	T9	0	0	1	0	0	1	0	4	2	2017-11-14	2017-11-14	2017-11-16	2	1	1	2	3	5	2017-11-21	7	1	1	0	0	0	0			0
3	0		TS-004	F6Q7V	1	53	1	2017-11-08	2017-11-16	8	xx/xx/1991		2017-11-16	4	11	0	1	2	12	T12	0	0	1	0	0	1	0	4	3	2017-11-16	2017-11-16	2017-11-17	1	1	1	2	3	5	2017-11-23	7	1	1	0	0	0	0			0
3	0		TS-005	B2J2O	2	58	1	2017-11-20	2017-11-24	4	xx/xx2015		2017-11-24	4	11	0	5	1	5	C5	0	0	1	0	0	1	1	4	4	2017-11-22	2017-11-24	2017-11-24	2	1	41	2	3	1	2017-11-25	3	0		0	0	0	1	1	1	0
3	1*		TS-006	D3D4X	2	79	3	2017-09-28	2017-12-07	70	2017-04-29	222	2017-12-07	4	12	1	5	1	5	C5	0	1	4	0	0	0			20	2017-12-07	2017-12-07	N/A	N/A	1	21	1	2	2		withdrawn	0		0	0	0	1	1	1	0
3	0		TS-007	P7I5T	1	31	1	2017-12-08	2017-12-20	12	2017-10-07	74	2017-12-21	4	12	1	1	1	5	C5	0	0	1	1	0	0			9	2017-12-19	2017-12-20	2017-12-20	1	1	22	1	2	2	2017-12-22	3	0		0	0	0	1	1	1	0
3	0		TS-008	R7D3G	2	29	1	2017-12-11	2017-12-20	9	2017-11-26	24	2017-12-21	4	12	1	2	2	12	T12	0	0	1	0	0	0			9	2017-12-19	2017-12-21	2017-12-20	1	1	22	1	2	3	2017-12-22	3	0		0	0	1	1	1,2,3,7	4	0
3	1*		TS-009	A4C7G	1	43	1	2017-11-08	2017-12-21	43	xx/xx/1994		2017-12-22	4	12	0	2	1	6	C6	0	0	1	0	0	1	1	4	16	2017-12-22	2017-12-22	N/A	N/A	3	13,17,43	1.3	3,1,2	5		withdrawn	1	2	0	0	1	1	2.3	2	0
3	0		TS-010	J5D2R	2	60	1	2017-12-27	2018-01-11	15	xx/xx1993		2018-01-11	5	1	0	5	2	9	T9	0	0	1	0	0	1	1	4	11	2018-01-11	2018-01-11	2018-01-12	1	2	11,43	3	2,2	5	2018-01-16	5	0		0	0	1	1	1,3	2	0
3	0		TS-011	H3G2S	1	24	1	2018-01-17	2018-02-01	15	2017-12-24	39	2018-02-01	5	2	1	1	2	3	T3	0	0	1	0	0	0			9	2018-01-30	2018-02-01	2018-02-01	2	1	41	1	3	1	2018-02-03	4	1	1	0	0	0	1	1	1	0
3	0		TS-012	O2V7C	1	72	1	2018-01-09	2018-02-02	24	xx/11/2016		2018-02-02	5	2	1	5	2	10	T10	0	1	3	0	0	1	0	4	17	2018-02-01	2018-02-02	2018-02-03	2	3	13,17,43	1,3	3,1,2	5	2018-02-07	6	1	1	0	0	0	0			0
3	0		TS-013	G2K5J	1	62	1	2018-01-31	2018-02-02	2	xx/01/2016		2018-02-02	5	2	0	5	1	4	C4	1	1	2	0	0	1	0	4	9	2018-02-02	2018-02-02	2018-02-03	1	3	13,17,43	1,3	3,1,2	5		Long term Abx	1	1	0	0	0	1	11	1	0
3	0		TS-014	W5H7Y	2	40	1	2018-02-12	2018-02-23	11	xx/11/2017		2018-02-23	5	2	1	5	3	1	L1	0	1	4	0	0	0			9	2018-02-24	2018-02-23	2018-02-23	1	1	1	2	1	8	2018-02-27	3	1	1	0	0	0	1	7	1	0
3	0		TS-015	W6N7N	1	70	1	2017-12-04	2018-02-23	81	xx/xx/1984		2018-02-23	5	2	0	1	2	12	T12	0	0	1	0	0	1	0	4	16	2018-02-22	2018-02-23	2018-02-23	1	1	1	2	1	5	2018-03-08	14	1	1	0	0	0	0			1
3	0		TS-016	P3U4O	1	55	1	2018-02-22	2018-02-28	6	2018-01-21	38	2018-02-28	5	2	1	5	3	2	L2	0	0	1	0	0	0			6	2018-02-27	2018-02-28	2018-02-28	1	1	21	1	2	8	2018-03-03	4	0		0	0	0	1	4	1	1
3	1*		TS-017	D3T5L	1	58	1	2018-01-02	2018-03-23	80	2017-09-10	194	2018-03-26	5	3	1	1	2	4	T4	0	0	1	1	1	0			10	2018-03-26	2018-03-26	2018-03-27	1	1	21	1	2	2	2018-03-29	3	1	1	0	1	0	1	1,7	2	0
3	0		TS-018	T2V4W	1	83	1	2018-03-21	2018-03-26	5	2017-11-06	140	2018-04-09	5	3	1	5	1	2	C2	1	1	4	0	0	0			3	2018-04-07	2018-04-09	2018-04-09	2	1	22	1	2	2	2018-04-10	3	0		0	0	0	1	1,7	2	0
3	0		TS-019	R6J4P	1	58	1	2018-03-19	2018-03-26	7	2018-01-18	67	2018-04-03	5	3	1	2	3	1	L1	0	0	1	1	0	1	0	3	7	2018-04-03	2018-04-03	2018-04-04	1	1	21	1	2	2	2018-04-06	3	0		1	0	0	1	1	1	0
3	0		TS-020	G6B7D	1	45	1	2018-03-28	2018-04-19	22	2005-11-19	4534	2018-04-20	5	4	0	1	2	12	T12	0	0	1	0	0	1	1	4	7	2018-04-20	2018-04-20	2018-04-20	1	3	13,17, 43	1,3	3,1,2	5	2018-04-25	5	1	2	0	0	0	0			0
3	0		TS-021	R5K3O	1	74	1	2018-04-10	2018-04-19	9	2018-03-20	30	2018-04-19	5	4	1	5	2	9	T9	0	1	3	0	0	0			10	2018-04-17	2018-04-19	2018-04-19	2	1	21	1	2	2	2018-04-19	3	0		0	0	0	1	1	1	0
3	0		TS-022	R3S3V	2	60	1	2018-04-05	2018-05-01	26	2018-03-15	47	2018-05-01	5	5	1	1	1	6	C6/7	0	1	4	0	0	0			9	2018-05-01	2018-05-01	2018-05-01	1	1	8	1	2	2	2018-05-04	3	0		0	0	0	0			0
3	0		TS-N-001	O4N3C	1	24	1	2018-04-10	2018-05-15	35	2018-02-16	88	2018-05-15	5	5	1	1	1	4	C4	1	0	1	1	1	1	0	2	10	2018-05-14	2018-05-15	2018-05-15	1	1	21	1	2	2	2018-05-17	3	0		1	0	0	1	1	1	0
3	1*		TS-023	B4N4Z	1	50	1	2018-03-20	2018-05-24	65	since birth	18250	2018-05-25	5	5	1	5	3	2	L2	0	0	2	0	0	1	1	4	7	2018-05-23	2018-05-25	2018-05-24	1	3	13,17, 43	1,3	3,1,2	5		Long term Abx	0		0	0	0	1	7	1	0
3	0		TS-024	Y3V3Q	1	29	1	2018-05-07	2018-05-23	16	2018-05-05	18	2018-05-25	5	5	1	1	1	6	C6	0	1	3	0	0	0			7	2018-05-24	2018-05-25	2018-05-25	1	1	21	1	2	2	2018-05-27	3	1	1	0	0	0	1	1,2	2	0
3	0		TS-025	N5F2R	1	30	1	2018-05-17	2018-05-23	6	2018-04-08	45	2018-05-23	5	5	1	1	1	4	C4	1	0	1	0	1	0			5	2018-05-31	2018-05-31	2018-05-31	1	1	21	1	2	3	2018-06-03	3	0		0	0	0	0			0
3	0		TS-026	L2A7U	2	52	1	2018-04-23	2018-05-25	32	2018-03-21	65	2018-05-25	5	5	1	5	1	5	C5	0	1	3	0	0	0			5	2018-05-24	2018-05-25	2018-05-25	1	1	21	1	2	3	2018-05-27	4	1	1	0	0	0	1	1	1	0
3	0		TS-027	K7T5B	1	71	1	2018-05-15	2018-06-13	29	xx/01/2018		2018-06-14	5	6	1	5	2	9	T9	0	1	3	0	0	0			7	2018-06-14	2018-06-14	2018-06-15	1	1	21	1	2	3	2018-06-16	3	0		1	0	0	1	1,3	2	0
3	0		TS-028	D4F7F	1	32	1	2018-05-22	2018-06-13	22	2018-04-04	70	2018-06-14	5	6	1	1	1	4	C4	1	0	1	1	1	0			10	2018-06-14	2018-06-14	2018-06-15	1	1	21	1	2	3	2018-06-16	3	1	1	0	0	0	1	7	1	0
3	1*		TS-030	K5A5R	1	54	1	2018-06-18	2018-06-21	3	since birth	19710	2018-06-21	5	6	0	5	3	5	L5	0	0	1	0	0	1	1	4	11	2018-06-19	2018-06-21	2018-06-21	2	2	17, 43	2	1,2	5	deceased		1	1	0	0	0	0			0
3	0		TS-031	C7E4P	1	32	1	2018-06-25	2018-07-03	8	2018-04-16	78	2018-07-04	5	7	1	1	2	8	T8	0	1	3	1	1	0			8	2018-07-04	2018-07-04	2018-07-05	1	1	22	1	2	3	2018-07-07	4	0		0	0	0	1	1	1	0
3	0		TS-032	Y3J2I	1	59	2	2018-05-29	2018-07-04	36	2017-10-30	247	2018-07-04	5	7	1	1	1	6	C6	0	1	3	0	0	0			10	2018-07-02	2018-07-04	2018-07-04	2	1	21	1	2	3	2018-07-05	4	1	1	1	0	0	0			0
3	0		TS-033	P3R4Q	2	53	1	2018-06-06	2018-07-20	44	xx/xx/1983		2018-07-20	5	7	0	1	2	7	T7	0	0	1	0	0	1	1	4	13	2018-07-19	2018-07-20	2018-07-20	1	3	13,17,43	1,3	3,1,2	5	2018-07-24	5	1	1	0	0	1	1	1,7	2	0
3	0		TS-034	X5H2Y	1	31	1	2018-06-03	2018-07-21	48	2018-06-03	48	2107/2018	5	7	1	1	1	6	C6	0	1	4	0	0	0			7	2018-07-20	2018-07-21	2018-07-21	1	1	21	1	2	3	2018-07-22	3	0		0	0	0	1	1,3	2	0
3	0		TS-038	C4D3E	2	77	1	2018-05-10	2018-07-23	74	2018-05-23	61	2018-07-23	5	7	1	5	3	2	L2	0	1	4	0	0	0			12	2018-07-23	2018-07-23	2018-07-24	1	1	21	1	2	3	2018-07-26	4	0		0	0	0	1	1	1	0
[truncated: 54 more columns]

## Sheet: Data explanation
	Data collected on month (0: January, 12: December)
		This blue means that the patients were recruited in error due to exceeding the 48 hours deadline. These patients (23 in total) are deleted
		Enrolment numbers are: 2,3,4,5,7,8,12,13,14,15,16,18,20,24,27,28,37,39,42,43,44,46,48
	Drinsk commence (From antibiotic start Date)	1: within 24 hours; 2: 24-48 hours		3: 48-72 hours		4: 72-96 hours			5: > 96 hours
	Cause of SCI (1-5)		1: RTA, 2: Domestic, 3: Sport, 4: Assault, 5 Non traumatic			6: Traumatic (Other)
	Onset of SCI: if missing day and month of injury: assign as 1st January for year of injury, and subtract difference from date of enrolment.
	Compliance	1: as per allocation; 2: minor non-compliance; 3: major non-compliance (≥3 days not taking study drinks)
	Nutrition therapeutic code and caloric intake: 1: Enteral Nutrition; 2: PN; 3: Enteral and PN; 4: Special Diet; 5: Oral supplements; 6: Hospital food; 7: others; 8: dietary advice 9: PEG, 10: Declined
	PPI: 1: Lansaprazole; 2: Omperazole
	Laxatives: 1: Senna; 2: Lactulose; 3: Movical (Laxido); 4: Fiboygel: 5: Gly supp; 6: phosphate enema; 7: Sodium Docusate; 8: Bisacodyl supp; 9: Bisacodly tablets;												10- Lecicarbon supps
	Antibiotics 1: Tazocin; 2: Gentamicin; 3: Impemin; 4: Doxycycline; 5: Fucidin acid; 6: Rafinah; 7: Vancomycin; 8: Ciprofloxcin; 9: Lymecycline; 10: Amoxicillin (Augmentin or CoAmoxiclav); 11: Erythromycin;
		12: Piperacillin; 13: Flucloxacillin; 14: Flucnozole; 15: Clarithromycin; 16: Zanamiriv; 17: Metronidazole; 18: Rifampicin; 19: Clindamicin
		20: Tamifiu; 21: Trimethoprim; 22: Nitrofurantoin; 23: Terbinafine (skin infection); 24: Colistimethate sodium (Colistin); 25: Meropenem
		26: Teicoplanin; 27: Clotrimazole; 28: Isoniazid; 29: Nystatin; 30: Linezolid; 31: Chloramphenicol; 32: Ceftriaxone; 33: Chlorhexdine 4% skin cleanser; 34: Mupirocin 2% ointment; 35: Chlorhexidine 1% Dusting powder; 36: Naseptin
		37: Ketoceroxide Shampoo; 38: Amikacin; 39: Cephalexin				40:Pivmecillinam		41: Co-amoxiclav		42: Phenoxymethyl penicillin			42: Temocillin		43: Ceftazidime; 44: Co-trimoxazole
	Indication of Abx: 1: Respiratory tract infection; 2: prophylaxis; 3: UTI; 4: Sepsis; 5: Pressure ulcers; 6 ulcers; 7: Cellulitis; 8: wound infection; 9: metal work infection;
		10: spinal infectin; 11: Helicobacter pylori infection; 12: skin infection; 13: abscess; 14: Osteomyleitis; 15: Others; Spinal TB; 16: Ear infection; 17: Spinal Abscess; 18: Oral Thrush; 19: Cervical Abcess; 20: Paronychia;
		21: infected cyst; 22: Psuedomonas infection; 23: Conjuctivitis;24: Uro-sepesis; 25: Toe/finger infection; 26: Hospital acquired pneumonia (HAP); 27: Tonsilitis; 28: Intertrigo; 29: eye infection; 30: tooth infection
		31: Post op; 32: Gram neg rods; 33: MRSA; 34: rash; 35: As per micro; 36: GDH; 37: Epididymitis; 38: motility agent; 39: Bacterial vaginosis; 40: chest infection																		41: CAP		42: Perimeritits		43: Penile infection		44: Orchiditis
	Length of Antibiotics (d): 1. not including prophylactic abx. 2. If patient restarts antibiotic more than 1 week after finishing initial antibiotic, we do not include this length of treatment. Refer to letter held in Section 7 of the Master File.
	Ethnicity: 1:White British; 2: Black or black british caribbean; 3: Asian; 4: Somalian 5: Other; 6: Polish
	High		Medium risk				Low risk
	Tazocin: Antipseudomonal penicillins - High RISK		Doxyclinine - Tetracyclines				Gentamicin (Aminoglycosides
	Meropenem - Cephalosporins		Fusidic acid - unknown			Vancomycin
	Imipenem - Cephalosporins		Radinah / Rifanpicin - unknown				fluconazole - antifungal
	Amoxicillin - aminopenicillin		Ciprofloxacin - quinolones				Zanamivir - antiviral
	Piperacillin		Lymecycline - tetracyclines				Metronidazole
	Flucloxacillin - aminopenicillin		Erythomycin - Macrolides				Tamiflu - antiviral
	Ceftriaxone		Clarithromycin - macrolides				Terbinafine - antifungal
	Cefalexin						Clotrimazole - antifungal
	Clindamycin - Lincosamide		Trimethoprim - Sulphoamides			Nystatin - antifungal
	Co-amoxivlav		Nitrofurantoin- unknown				Ketoceroxide shampoo
	Pivmecillinam		Colistimethate - polymyxins
	Temocillin		teicoplanin - unknown
			Isoniazid - inknown TB
		Line\olid
		Chloramphenicol
			Naseptin
			Amikacin
			Metronidazole
	Type of co-morbitdity: 1: obesity; 2: DM; 3: CVA; 4: COPD; 5: Scoliosis; 6: Renal failure; 7: NASH; 8: Cancer; 9: #NOF; 10: head injury; 11: ETOH ++; 12: Gall stones;
	13: pressure ulcer; 14: High lipids; 15: HTN; 16: Dysphagia; 17: Dementia / Parkinson; 18: gout; 19: Hypothyroidism; 20: TB; 21: anaemia; 22: HIV;
	23: familial rickets; 24: depression; 25: MS; 26: Ivor Lewis; 27: Epilepsy; 28:Asthma; 29:IHD; 30: IBS; 31: Hearing loss; 32: Gastro-oesophageal reflux disease (GORD); 33: DVT;
	34: Hypotension; 35: Heart Disease; 36: Pancytopenia; 37: Liver disease; 38: atrial fibrillation; 39: migraines; 40: PCOS; 41: Ostesporosis; 42: Diverticulitis; 43: cerebellar disesae
	44: Carpal Tunnel syndrome; 45: PE, 46: Cervical spondylosis	47: Haemorrhoids, 48: Ureteric calculus		49- Fracture 50-GI bleed		51: Osteoarthritis 52: Hiatus hernia			53: cholecystectomy		54:TIA	55- RA		56-Spinal Ankilosis			57-CKD, 58- polycythaemia rubra vera						59- sickle cell trait			60- Hep C, 61- Knee amputation					62: TIA		63: AF
	Nutrition therapeutic code and caloric intake: 1: Enteral Nutrition; 2: PN; 3: Enteral and PN; 4: Special Diet; 5: Oral supplements; 6: Hospital food; 7: others; 8: dietary advice										62- Bipolar 63 - Surgery 64 - Polymyalgia Rheumatica				65- \pancolectomy, 66- nephrostomy,67- osteomyelitis							68- Inguinal hernia			69-UTI	70- Osteoarthritis
									71- sepsis 72-cellulitis, 73- Gastritis		74- Goitre	75- Glaucoma		76-Coeliac disease 77 - Stroke			78 -depression
	Outcomes: 1: still in hospital (in patients); 2: Transferred to another hospital; 3: Transferred to long term care; 4: Rehabilitation; 5: Readmitted; 6: Discharge home; 7: Death; 8: Others
	Red = Samford filled in info
	DISCHARGED = left hospital before trial finish
	STOPPED DRINK = Stopped drink before designated time according to protocol, but continue data/sample collection
	WITHDRAWN = Stopped drink and data recording before designated time
	SAE - Serious Adverse Event
